# Supplementary material for: Neutrophil activation and clonal CAR-T re-expansion underpinning cytokine release syndrome during ciltacabtagene autoleucel therapy in multiple myeloma
Source: Nat Commun. 2024 Jan 8;15:360. doi: 10.1038/s41467-023-44648-3 (PMC10774397; doi:10.1038/s41467-023-44648-3)
Supplement: Supplementary file 4 — Supplementary Data 1 [file 41467_2023_44648_MOESM4_ESM.xlsx]

## Sheet: Sheet1
Supplementary Data 1. Summary of the assays on the single patient basis
ID	Luminex assay	RNA-seq assay	Flow Cytometry assay
RJ-01	Yes	No	No
RJ-02	Yes	No	Yes
RJ-03	Yes	No	Yes
RJ-04	Yes	No	Yes
RJ-05	Yes	No	Yes
JS-02	Yes	No	No
JS-03	Yes	No	No
JS-04	Yes	No	No
JS-05	Yes	No	No
JS-06	Yes	No	No
JS-07	Yes	No	No
JS-08	Yes	No	No
JS-09	Yes	No	No
CZ-01	Yes	No	No
CZ-02	Yes	No	No
CZ-03	Yes	No	No
RJ-22	Yes	Yes	Yes
RJ-23	Yes	Yes	Yes
RJ-24	Yes	Yes	Yes
RJ-25	Yes	Yes	Yes
RJ-26	Yes	Yes	Yes
RJ-27	Yes	Yes	Yes
RJ-29	Yes	No	No
RJ-30	Yes	Yes	No
RJ-31	Yes	Yes	Yes
RJ-32	Yes	Yes	Yes
