# Supplementary material for: Neutrophil activation and clonal CAR-T re-expansion underpinning cytokine release syndrome during ciltacabtagene autoleucel therapy in multiple myeloma
Source: Nat Commun. 2024 Jan 8;15:360. doi: 10.1038/s41467-023-44648-3 (PMC10774397; doi:10.1038/s41467-023-44648-3)
Supplement: Supplementary file 5 — Supplementary Data 2 [file 41467_2023_44648_MOESM5_ESM.xlsx]

## Sheet: Sheet1
Supplementary Data 2. Adverse effects of Cilta-cel and their managements
ID	CRS symptoms	CRS Grading	Use of IL-6R inhibitor	Use of TNF-a inhibitor	Corticosteroid	Recovery from CRS	Clinical outcome*
RJ-01	Fever, hepatic dysfunction, Coagulation dysfunction	2	Yes	No	No	Yes	CR
RJ-02	Fever, Hypotension, Hepatic dysfunction, Coagulation dysfunction	3	Yes	No	No	Yes	CR
RJ-03	Fever, Hypotension, Hepatic dysfunction, Coagulation dysfunction	3	Yes	No	No	Yes	VGPR
RJ-04	Fever, Hypotension, Hypoxia, Hepatic dysfunction, Coagulation dysfunction	3	Yes	No	No	Yes	CR
RJ-05	Fever, Hypoxia, Hepatic dysfunction, Coagulation dysfunction	3	Yes	No	No	Yes	CR
JS-02	Fever, Hepatic dysfunction, Coagulation dysfunction	1	No	No	No	Yes	CR
JS-03	Fever, Hepatic dysfunction, Coagulation dysfunction	2	No	No	No	Yes	CR
JS-04	Fever, Hepatic dysfunction	1	No	No	No	Yes	CR
JS-05	Fever, Hepatic dysfunction	1	No	No	No	Yes	NR
JS-06	Fever, Hypotension, Hypoxia, Hepatic dysfunction, Coagulation dysfunction	3	Yes	Yes	No	Yes	CR
JS-07	Fever, Hepatic dysfunction, Coagulation dysfunction	2	No	No	No	Yes	CR
JS-08	Fever, Hepatic dysfunction, Coagulation dysfunction	1	No	No	No	Yes	CR
JS-09	Fever, Hepatic dysfunction, Coagulation dysfunction	3	Yes	No	No	Yes	CR
CZ-01	Fever, Hypoxia, Hepatic dysfunction, Coagulation dysfunction	2	No	No	No	Yes	CR
CZ-02	Fever, Hepatic dysfunction, Coagulation dysfunction	3	No	No	No	Yes	CR
CZ-03	Fever, Hypotension, Hypoxia, Hepatic dysfunction, Coagulation dysfunction, Renal insufficiency	5	Yes	No	Yes	No	NR
RJ-22	Fever, Hypoxia, Hypotension, Hepatic dysfunction, Coagulation dysfunction	3	Yes	No	No	Yes	CR
RJ-23	Fever, Hypoxia, Hepatic dysfunction, Coagulation dysfunction	3	Yes	No	No	Yes	CR
RJ-24	Fever, Hypoxia, Hepatic dysfunction, Coagulation dysfunction	3	Yes	No	Yes	Yes	CR
RJ-25	Fever, Hypoxia, Hepatic dysfunction, Coagulation dysfunction	3	Yes	No	Yes	Yes	CR
RJ-26	Fever, Hypoxia, Hepatic dysfunction, Coagulation dysfunction	3	Yes	No	No	Yes	CR
RJ-27	Fever, Hypoxia, Hepatic dysfunction, Coagulation dysfunction	3	Yes	No	No	Yes	CR
RJ-29	Fever, Hypoxia, Hepatic dysfunction, Coagulation dysfunction	3	Yes	No	No	Yes	CR
RJ-30	Fever, Hypoxia, Coagulation dysfunction, cardiac failure, sudden cardiac death	5	Yes	No	No	No	NR
RJ-31	Fever, Coagulation dysfunction, Hepatic failure, Circulatory failure, Respiratory failure	5	Yes	Yes	Yes	No	PR
RJ-32	Fever, Hypoxia, Coagulation dysfunction	2	Yes	No	No	Yes	CR
*Clinical outcome: CR (complete response), VGPR (very good partial response), PR (partial response), NR (nonresponse).
