# Supplementary material for: Neutrophil activation and clonal CAR-T re-expansion underpinning cytokine release syndrome during ciltacabtagene autoleucel therapy in multiple myeloma
Source: Nat Commun. 2024 Jan 8;15:360. doi: 10.1038/s41467-023-44648-3 (PMC10774397; doi:10.1038/s41467-023-44648-3)
Supplement: Supplementary file 6 — Supplementary Data 3 [file 41467_2023_44648_MOESM6_ESM.xlsx]

## Sheet: Sheet1
Supplementary Data 3. Correlations between cytokines and CRS level
	cor_result	cor_p value
CD25/IL2 R alpha	0.556532	8.77474e-11
TNF RII	0.55565	9.52826e-11
Granzyme B	0.517077	2.80371e-09
IL-1ra/IL-1F3	0.491465	2.11946e-08
TNF RI	0.475819	6.73665e-08
CXCL10/IP-10	0.439087	8.19424e-07
IL-18	0.433358	1.17918e-06
IL-10	0.411898	4.35106e-06
VEGF R1	0.406259	6.04288e-06
CXCL9/MIG	0.385536	1.92161e-05
IL-1 RII	0.381727	2.35717e-05
IL-33	0.352159	0.000105863
IL-6	0.341382	0.000176632
B7-H1/PD-L1	0.307671	0.000780218
CCL3/MIP-1 alpha	0.285211	0.00191391
IFN-gamma	0.262639	0.00439601
CX3CL1/Fractalkine	0.241723	0.00894559
Angiopoietin-2	0.219853	0.017724
VEGF R3	0.197963	0.0331583
TGF-alpha	0.191702	0.0392555
TNF-alpha	0.1813	0.0514529
gp130	0.165741	0.0753925
FGF-basic	0.155106	0.0964064
IL-3	0.140097	0.133626
IFN-alpha	0.139621	0.134963
TRAIL	0.129545	0.165754
CCL2/MCP-1	0.124582	0.182709
CCL19/MIP-3 beta	0.12402	0.184707
IL-17E/IL25	0.118008	0.20708
BCMA	0.108192	0.247666
Flt-3 Ligand	0.0948542	0.31114
IL-13	0.0847344	0.365804
G-CSF	0.0828977	0.376324
CCL4/MIP-1 beta	0.0662162	0.48005
VEGF R2/KDR	0.0508614	0.587672
GM-CSF	0.0480308	0.60865
VEGF	0.0351164	0.70823
IL-8/CXCL8	0.0298474	0.750442
IFN-beta	0.0213087	0.820391
IL-4	0.0151312	0.871926
CXCL1/GRO alpha	-0.0217134	0.817039
CCL20/MIP-3 alpha	-0.0509799	0.586801
IL-2	-0.0717933	0.443764
IL-1beta/IL-1F2	-0.0819454	0.38185
CCL11/Eotaxin	-0.0865543	0.35556
IL6 R alpha	-0.0877639	0.348852
IL-1 alpha/IL-1F1	-0.104148	0.265887
IL-12p70	-0.14589	0.118138
CXCL2/GRO beta	-0.156497	0.0934196
IL-15	-0.184133	0.047855
IL-5	-0.188795	0.042392
CD40 Ligand/TNFSF5	-0.209242	0.0241824
RAGE	-0.210965	0.023014
EGF	-0.228928	0.0134415
IL-7	-0.229052	0.01339
Angiopoietin-1	-0.243853	0.00834246
PDGF-AB/BB	-0.243923	0.00832347
IL-17A	-0.248628	0.00711942
CCL22/MDC	-0.282163	0.00215006
CCL5/RANTES	-0.297551	0.00117939
PDGF-AA	-0.334283	0.000244999
p value is calculated using Pearson’s correlation with two-sided test.
