# Supplementary material for: Neutrophil activation and clonal CAR-T re-expansion underpinning cytokine release syndrome during ciltacabtagene autoleucel therapy in multiple myeloma
Source: Nat Commun. 2024 Jan 8;15:360. doi: 10.1038/s41467-023-44648-3 (PMC10774397; doi:10.1038/s41467-023-44648-3)
Supplement: Supplementary file 8 — Source Data [file 41467_2023_44648_MOESM8_ESM.xlsx]

## Sheet: Fig1b
Day	Grade	Patient
0	0	P_01
1	0	P_01
2	0	P_01
3	0	P_01
4	0	P_01
5	0	P_01
6	0	P_01
7	1	P_01
8	1	P_01
9	1	P_01
10	1	P_01
11	1	P_01
12	1	P_01
13	1	P_01
14	2	P_01
15	2	P_01
16	1	P_01
17	1	P_01
18	1	P_01
19	1	P_01
20	1	P_01
21	1	P_01
22	0	P_01
23	0	P_01
24	0	P_01
25	0	P_01
26	1	P_01
27	0	P_01
28	0	P_01
29	0	P_01
30	0	P_01
0	0	P_02
1	0	P_02
2	0	P_02
3	0	P_02
4	0	P_02
5	0	P_02
6	0	P_02
7	1	P_02
8	1	P_02
9	2	P_02
10	2	P_02
11	3	P_02
12	3	P_02
13	3	P_02
14	2	P_02
15	2	P_02
16	2	P_02
17	2	P_02
18	2	P_02
19	2	P_02
20	2	P_02
21	1	P_02
30	0	P_02
0	0	P_03
1	0	P_03
2	0	P_03
3	0	P_03
4	0	P_03
5	1	P_03
6	1	P_03
7	1	P_03
8	1	P_03
9	1	P_03
10	1	P_03
11	1	P_03
12	3	P_03
13	3	P_03
14	3	P_03
15	3	P_03
16	2	P_03
17	2	P_03
18	1	P_03
19	1	P_03
20	0	P_03
21	0	P_03
22	0	P_03
23	0	P_03
24	0	P_03
25	0	P_03
26	0	P_03
27	0	P_03
28	0	P_03
29	0	P_03
30	0	P_03
0	0	P_04
1	0	P_04
2	0	P_04
3	1	P_04
4	1	P_04
5	3	P_04
6	3	P_04
7	3	P_04
8	0	P_04
9	1	P_04
10	1	P_04
11	1	P_04
12	1	P_04
13	1	P_04
14	3	P_04
15	3	P_04
16	2	P_04
17	2	P_04
18	1	P_04
19	1	P_04
20	1	P_04
21	1	P_04
22	1	P_04
23	1	P_04
24	1	P_04
30	0	P_04
0	0	P_05
1	0	P_05
2	0	P_05
3	0	P_05
4	0	P_05
5	0	P_05
6	0	P_05
7	0	P_05
8	3	P_05
9	3	P_05
10	3	P_05
11	1	P_05
12	1	P_05
13	1	P_05
14	1	P_05
15	0	P_05
30	0	P_05
0	0	P_06
1	0	P_06
2	0	P_06
3	0	P_06
4	0	P_06
5	0	P_06
6	1	P_06
7	1	P_06
8	1	P_06
9	1	P_06
10	1	P_06
11	1	P_06
12	1	P_06
13	1	P_06
14	1	P_06
15	1	P_06
16	0	P_06
17	0	P_06
18	0	P_06
19	0	P_06
20	0	P_06
21	0	P_06
22	0	P_06
23	0	P_06
24	0	P_06
25	0	P_06
26	0	P_06
27	0	P_06
28	0	P_06
29	0	P_06
30	0	P_06
0	0	P_07
1	0	P_07
2	0	P_07
3	0	P_07
4	1	P_07
5	1	P_07
6	1	P_07
7	1	P_07
8	1	P_07
9	1	P_07
10	1	P_07
11	1	P_07
12	1	P_07
13	1	P_07
14	2	P_07
15	0	P_07
16	0	P_07
17	0	P_07
18	0	P_07
19	0	P_07
20	0	P_07
21	0	P_07
22	0	P_07
23	0	P_07
24	0	P_07
25	0	P_07
26	0	P_07
27	0	P_07
28	0	P_07
29	0	P_07
30	0	P_07
0	0	P_08
1	0	P_08
2	0	P_08
3	0	P_08
4	0	P_08
5	0	P_08
6	0	P_08
7	0	P_08
8	0	P_08
9	1	P_08
10	1	P_08
11	1	P_08
12	1	P_08
13	1	P_08
14	1	P_08
15	0	P_08
16	0	P_08
17	0	P_08
18	0	P_08
19	0	P_08
20	0	P_08
21	0	P_08
22	0	P_08
23	0	P_08
24	0	P_08
25	0	P_08
26	0	P_08
27	0	P_08
28	0	P_08
29	0	P_08
30	0	P_08
0	0	P_09
1	0	P_09
2	0	P_09
3	0	P_09
4	0	P_09
5	0	P_09
6	0	P_09
7	0	P_09
8	0	P_09
9	1	P_09
10	1	P_09
11	1	P_09
12	1	P_09
13	1	P_09
14	1	P_09
15	1	P_09
16	1	P_09
17	1	P_09
18	1	P_09
19	1	P_09
20	1	P_09
21	1	P_09
22	1	P_09
23	1	P_09
24	1	P_09
25	1	P_09
26	1	P_09
27	1	P_09
28	1	P_09
29	1	P_09
30	1	P_09
0	0	P_10
1	0	P_10
2	0	P_10
3	0	P_10
4	0	P_10
5	0	P_10
6	1	P_10
7	1	P_10
8	1	P_10
9	1	P_10
10	1	P_10
11	3	P_10
12	3	P_10
13	3	P_10
14	3	P_10
15	3	P_10
16	3	P_10
17	3	P_10
18	1	P_10
19	0	P_10
20	0	P_10
21	0	P_10
22	0	P_10
23	0	P_10
24	0	P_10
25	0	P_10
26	0	P_10
27	0	P_10
28	0	P_10
29	0	P_10
30	0	P_10
0	0	P_11
1	0	P_11
2	0	P_11
3	0	P_11
4	0	P_11
5	0	P_11
6	1	P_11
7	1	P_11
8	1	P_11
9	1	P_11
10	2	P_11
11	1	P_11
12	1	P_11
13	1	P_11
14	1	P_11
15	1	P_11
16	0	P_11
17	0	P_11
18	0	P_11
19	0	P_11
20	0	P_11
21	0	P_11
22	0	P_11
23	0	P_11
24	0	P_11
25	0	P_11
26	0	P_11
27	0	P_11
28	0	P_11
29	0	P_11
30	0	P_11
0	0	P_12
1	0	P_12
2	0	P_12
3	0	P_12
4	0	P_12
5	0	P_12
6	0	P_12
7	0	P_12
8	0	P_12
9	0	P_12
10	1	P_12
11	1	P_12
12	1	P_12
13	1	P_12
14	1	P_12
15	0	P_12
16	0	P_12
17	0	P_12
18	0	P_12
19	0	P_12
20	0	P_12
21	0	P_12
22	0	P_12
23	0	P_12
24	0	P_12
25	0	P_12
26	0	P_12
27	0	P_12
28	0	P_12
29	0	P_12
30	0	P_12
0	0	P_13
1	0	P_13
2	0	P_13
3	0	P_13
4	0	P_13
5	0	P_13
6	0	P_13
7	0	P_13
8	0	P_13
9	1	P_13
10	1	P_13
11	1	P_13
12	1	P_13
13	1	P_13
14	3	P_13
15	3	P_13
16	3	P_13
17	3	P_13
18	3	P_13
19	2	P_13
20	2	P_13
21	1	P_13
22	0	P_13
23	0	P_13
24	0	P_13
25	0	P_13
26	0	P_13
27	0	P_13
28	0	P_13
29	0	P_13
30	0	P_13
0	0	P_14
1	0	P_14
2	0	P_14
3	0	P_14
4	0	P_14
5	0	P_14
6	0	P_14
7	0	P_14
8	0	P_14
9	0	P_14
10	1	P_14
11	1	P_14
12	1	P_14
13	1	P_14
14	2	P_14
15	1	P_14
16	0	P_14
17	0	P_14
18	0	P_14
19	0	P_14
20	0	P_14
21	0	P_14
22	0	P_14
23	0	P_14
24	0	P_14
25	0	P_14
26	0	P_14
27	0	P_14
28	0	P_14
29	0	P_14
30	0	P_14
0	0	P_15
1	0	P_15
2	0	P_15
3	0	P_15
4	0	P_15
5	0	P_15
6	1	P_15
7	1	P_15
8	1	P_15
9	1	P_15
10	3	P_15
11	3	P_15
12	3	P_15
13	3	P_15
14	2	P_15
15	1	P_15
16	0	P_15
17	0	P_15
18	0	P_15
19	0	P_15
20	0	P_15
21	0	P_15
22	0	P_15
23	0	P_15
24	0	P_15
25	0	P_15
26	0	P_15
27	0	P_15
28	0	P_15
29	0	P_15
30	0	P_15
0	0	P_16
1	0	P_16
2	0	P_16
3	0	P_16
4	0	P_16
5	0	P_16
6	1	P_16
7	1	P_16
8	1	P_16
9	2	P_16
10	3	P_16
11	4	P_16
12	5	P_16
0	0	P_17
1	0	P_17
2	0	P_17
3	0	P_17
4	0	P_17
5	0	P_17
6	1	P_17
7	1	P_17
8	2	P_17
9	2	P_17
10	2	P_17
11	3	P_17
12	3	P_17
13	2	P_17
14	1	P_17
15	1	P_17
16	1	P_17
17	1	P_17
18	1	P_17
19	2	P_17
20	2	P_17
21	1	P_17
22	1	P_17
23	1	P_17
24	1	P_17
25	1	P_17
26	2	P_17
27	2	P_17
28	2	P_17
29	2	P_17
30	2	P_17
0	0	P_18
1	0	P_18
2	0	P_18
3	0	P_18
4	0	P_18
5	0	P_18
6	3	P_18
7	3	P_18
8	3	P_18
9	1	P_18
10	2	P_18
11	3	P_18
12	2	P_18
13	1	P_18
14	1	P_18
15	1	P_18
16	1	P_18
27	0	P_18
28	0	P_18
29	0	P_18
30	0	P_18
0	0	P_19
1	0	P_19
2	1	P_19
3	1	P_19
4	0	P_19
5	1	P_19
6	1	P_19
7	3	P_19
8	3	P_19
9	3	P_19
10	2	P_19
11	2	P_19
12	2	P_19
13	2	P_19
14	2	P_19
15	2	P_19
16	2	P_19
17	2	P_19
18	2	P_19
19	2	P_19
20	1	P_19
21	1	P_19
22	2	P_19
23	1	P_19
24	1	P_19
25	1	P_19
26	1	P_19
27	1	P_19
28	1	P_19
29	1	P_19
30	1	P_19
0	0	P_20
1	3	P_20
2	3	P_20
3	3	P_20
4	3	P_20
5	3	P_20
6	3	P_20
7	3	P_20
8	3	P_20
9	3	P_20
10	3	P_20
11	3	P_20
12	3	P_20
13	2	P_20
14	2	P_20
15	2	P_20
16	2	P_20
17	2	P_20
18	2	P_20
19	2	P_20
27	2	P_20
0	0	P_21
1	0	P_21
2	0	P_21
3	0	P_21
4	0	P_21
5	1	P_21
6	2	P_21
7	3	P_21
8	3	P_21
9	3	P_21
10	2	P_21
11	2	P_21
12	1	P_21
13	1	P_21
14	1	P_21
29	0	P_21
0	0	P_22
1	0	P_22
2	0	P_22
3	0	P_22
4	1	P_22
5	1	P_22
6	2	P_22
7	2	P_22
8	2	P_22
9	2	P_22
10	2	P_22
11	3	P_22
12	1	P_22
13	1	P_22
14	1	P_22
15	1	P_22
16	1	P_22
17	1	P_22
18	1	P_22
0	0	P_23
1	0	P_23
2	0	P_23
3	0	P_23
4	0	P_23
5	0	P_23
6	1	P_23
7	2	P_23
8	3	P_23
9	2	P_23
10	1	P_23
11	1	P_23
12	1	P_23
13	1	P_23
14	1	P_23
28	1	P_23
0	0	P_24
1	0	P_24
2	0	P_24
3	0	P_24
4	2	P_24
5	2	P_24
6	1	P_24
7	3	P_24
8	5	P_24
0	0	P_25
1	0	P_25
2	0	P_25
3	1	P_25
4	1	P_25
5	1	P_25
6	1	P_25
7	1	P_25
8	1	P_25
9	3	P_25
10	3	P_25
11	2	P_25
12	1	P_25
13	1	P_25
14	1	P_25
15	1	P_25
16	1	P_25
17	1	P_25
18	1	P_25
19	2	P_25
20	3	P_25
21	3	P_25
22	3	P_25
23	3	P_25
24	3	P_25
25	3	P_25
26	4	P_25
27	4	P_25
28	4	P_25
29	4	P_25
30	4	P_25
0	0	P_26
1	1	P_26
2	0	P_26
3	0	P_26
4	0	P_26
5	0	P_26
6	0	P_26
7	2	P_26
8	2	P_26
9	2	P_26
10	0	P_26
11	0	P_26
12	0	P_26
13	0	P_26
14	1	P_26
15	1	P_26
16	1	P_26
17	1	P_26
18	1	P_26
19	1	P_26
20	2	P_26
21	2	P_26
22	2	P_26
23	2	P_26
24	2	P_26
25	2	P_26
26	2	P_26
27	1	P_26
28	1	P_26
29	1	P_26

## Sheet: Fig1c
ID	group	CAR abs.numbers *10^6/L
RJ-22	0	0
RJ-32	0	0
RJ-02	0	0
RJ-25	0	0
RJ-31	0	0
RJ-24	0	0
RJ-26	0	0
RJ-27	0	0
RJ-23	0	0
RJ-05	0	0
RJ-04	0	0
RJ-03	0	0
RJ-02	3~5	18.4797
RJ-23	3~5	4.61187
RJ-24	3~5	0.112217
RJ-27	3~5	11.1165
RJ-25	3~5	11.4065
RJ-26	3~5	0.78936
RJ-31	3~5	1.533
RJ-32	3~5	1.7204
RJ-03	3~5	91.035
RJ-22	3~5	36.4714
RJ-27	6~9	1.95719
RJ-24	6~9	3.31905
RJ-22	6~9	6.715
RJ-26	6~9	227.555
RJ-31	6~9	20.9659
RJ-23	6~9	404.26
RJ-25	6~9	134.498
RJ-32	6~9	41.8342
RJ-04	6~9	26.1744
RJ-04	10~12	51.156
RJ-05	10~12	436.59
RJ-24	10~12	292.531
RJ-27	10~12	1979.25
RJ-23	10~12	1353.75
RJ-25	10~12	2036.54
RJ-26	10~12	2143.41
RJ-31	10~12	2873.64
RJ-32	10~12	1440.07
RJ-22	10~12	5008.32
RJ-31	13~15	504.473
RJ-32	13~15	2363.77
RJ-22	13~15	1362.48
RJ-23	13~15	114.912
RJ-24	13~15	18.9108
RJ-25	13~15	637.439
RJ-04	13~15	814.792
RJ-02	16~20	2942.89
RJ-03	16~20	1442.36
RJ-22	16~20	532.046
RJ-04	16~20	487.603
RJ-24	16~20	60.9
RJ-25	16~20	571.007
RJ-31	16~20	94.9212
RJ-22	21~24	854.185
RJ-32	21~24	41.8298
RJ-31	21~24	126.71
RJ-03	21~24	180.299
RJ-24	21~24	10.746
RJ-04	21~24	277.546
RJ-31	25~35	1482.19
RJ-23	25~35	104.267
RJ-25	25~35	241.946
RJ-22	25~35	172.071
RJ-24	25~35	8.39475
RJ-32	25~35	54.6882
RJ-26	25~35	50.7
RJ-05	25~35	205.517
RJ-03	25~35	88.209
RJ-02	25~35	842.86

## Sheet: Fig1d
ID	group	CD8:CD4 ratio
RJ-25	3~5	1.55866
RJ-32	3~5	0.659292
RJ-22	3~5	3.20264
RJ-27	6~9	0.593248
RJ-24	6~9	2.78968
RJ-22	6~9	0.515385
RJ-26	6~9	1.27419
RJ-31	6~9	3.40807
RJ-23	6~9	1.98083
RJ-25	6~9	0.751786
RJ-32	6~9	0.403409
RJ-04	6~9	0.810127
RJ-24	10~12	5.12418
RJ-27	10~12	2.15434
RJ-23	10~12	1.77937
RJ-25	10~12	1.01636
RJ-26	10~12	2.18269
RJ-31	10~12	9.31987
RJ-32	10~12	1.06054
RJ-22	10~12	1.94311
RJ-31	13~15	8.15888
RJ-32	13~15	2.13608
RJ-22	13~15	1.23251
RJ-23	13~15	1.79598
RJ-24	13~15	5.33858
RJ-25	13~15	1.491
RJ-26	13~15	2.12541
RJ-04	13~15	2.95726
RJ-22	16~20	0.74911
RJ-24	16~20	12.8006
RJ-25	16~20	1.25467
RJ-31	16~20	13.5025
RJ-22	21~24	0.896956
RJ-32	21~24	7.51304
RJ-31	21~24	5.55072
RJ-24	21~24	10.9881
RJ-04	21~24	5.1457
RJ-31	25~35	16.7529
RJ-23	25~35	3.0166
RJ-25	25~35	0.875728
RJ-22	25~35	1.57754
RJ-24	25~35	1.80711
RJ-32	25~35	9.18724
RJ-26	25~35	8.81874

## Sheet: Fig1e
ID	group	Tcm+Tn%	TemRA+Tem%
RJ-24	6~9	9.91	90.1
RJ-22	6~9	15.17	84.77
RJ-23	6~9	11.1	88.93
RJ-32	6~9	3.63	96.33
RJ-04	6~9	80.2	19.83
RJ-24	10~12	7.07	92.94
RJ-27	10~12	4.62	95.35
RJ-23	10~12	6.61	93.42
RJ-31	10~12	4.54	95.47
RJ-32	10~12	3.17	96.79
RJ-22	10~12	2.822	97.15
RJ-32	13~15	2.114	97.91
RJ-22	13~15	3.863	96.092
RJ-23	13~15	14.16	85.86
RJ-24	13~15	8.51	91.5
RJ-04	13~15	8.43	91.52
RJ-22	21~24	36.27	63.65
RJ-32	21~24	2.04	98
RJ-04	21~24	5.75	94.2
RJ-23	25~35	4.59	95.36
RJ-22	25~35	5.14	94.86
RJ-24	25~35	59.9	40.11
RJ-32	25~35	2.12	97.88

## Sheet: Fig2a
	id	CZ-01	CZ-02	CZ-03	JS-02	JS-04	JS-05	JS-06	JS-07	JS-08	JS-09	RJ-01	RJ-02	RJ-05	RJ-22	RJ-23	RJ-26	RJ-27	RJ-32	JS-03	RJ-03	RJ-04	RJ-24	RJ-31	RJ-30	RJ-25	CZ-01	JS-04	JS-05	JS-08	JS-09	CZ-02	CZ-03	JS-02	JS-03	JS-06	JS-07	RJ-01	RJ-02	RJ-03	RJ-31	RJ-22	RJ-27	RJ-29	RJ-32	RJ-04	RJ-05	RJ-23	RJ-24
	crs_grade	0	0	0	0	0	0	0	0	0	0	0	0	0	0	0	0	0	0	1	1	1	1	1	2	3	0	0	0	0	0	1	1	1	1	1	1	1	1	1	1	2	2	2	2	3	3	3	3
	Day	day3~5	day3~5	day3~5	day3~5	day3~5	day3~5	day3~5	day3~5	day3~5	day3~5	day3~5	day3~5	day3~5	day3~5	day3~5	day3~5	day3~5	day3~5	day3~5	day3~5	day3~5	day3~5	day3~5	day3~5	day3~5	day6~9	day6~9	day6~9	day6~9	day6~9	day6~9	day6~9	day6~9	day6~9	day6~9	day6~9	day6~9	day6~9	day6~9	day6~9	day6~9	day6~9	day6~9	day6~9	day6~9	day6~9	day6~9	day6~9
	CCL20	-0.178806	-0.0263543	2.15122	0.256523	0.03169	-2.92046	1.01168	0.776374	0.84496	1.36574	-2.25916	-0.0145646	-0.972659	-0.592486	-0.960785	0.37388	2.20815	0	4.16662	1.20051	-0.584332	1.76682	1.49524	-1.53421	3.16876	-1.36968	0.356496	1.21977	0.401588	-0.194853	0.835558	1.22706	-0.373674	0.189242	0.214228	-0.225787	-3.61657	-0.105182	-0.507468	0.0621445	-0.300282	2.32433	0.0829979	0	-0.698392	-0.721392	-0.168476	1.38735
	CX3CL1	-0.582449	-1.93376	-0.326636	0.299165	0.249106	0.820164	0.600481	0.378873	0.29256	0.403856	-0.68777	-0.260864	-0.571791	-1.37692	-0.744415	-0.379126	-0.512334	-0.682152	0.50436	-0.362186	-1.55027	-0.566839	-0.49205	-0.963806	1.23136	-0.525756	0.231009	0.410607	0.248628	0.113672	-0.924278	-0.504971	0.267244	0.265824	0.291451	0.0617683	-0.722147	0.0931094	-0.451126	0.274719	-0.41157	0.682123	-0.561844	-0.339427	-1.76173	-0.456032	0.48445	0.839759
	CCL19	-0.659777	-0.37824	-0.335744	0.365125	0.3674	0.492016	0.942066	0.334183	0.999717	0.282101	-1.11989	0.893455	-1.29774	-0.408846	0.287454	1.12403	0.900186	-0.229987	0.971013	-0.0171352	-0.930978	-0.0503324	-0.0340017	1.85357	0.0256985	-0.84314	0.679692	0.563026	0.875131	-0.0668804	0.858692	0.286699	0.344736	1.57482	1.27558	0.649871	-0.437053	2.03096	-0.189158	1.31365	1.0724	2.35942	1.1024	0.155646	-1.27391	0.755864	2.07188	1.19724
	CCL2	0.205754	0.158122	-0.343203	1.2653	0.33433	-0.474763	0.692784	0.516029	0.481553	0.464407	-0.540271	-0.0667773	-1.09497	-0.795999	-0.252437	0.187006	0.325529	-0.532023	4.1446	0.251461	-0.760028	-0.252062	-0.37326	-0.0861041	-0.200858	0.643972	0.318546	3.25659	0.569047	0.133311	2.57253	-0.0945452	0.277676	0.506902	0.602799	0.298066	-0.503439	0.338175	-0.233761	1.14342	0.370199	2.74181	1.50713	-0.48612	-1.20204	-2.18228	2.33031	1.61483
	CXCL1	-1.34584	1.93283	-0.341785	0.933571	0.499729	1.31883	0.480769	1.00073	-1.2925	-0.485143	0.54763	-0.523231	0.479661	-0.0246551	-0.374631	-0.0634664	-0.255488	-0.0412716	3.90748	-0.229809	-1.83458	-0.550573	-1.07619	0.602292	0.829002	-0.963181	-0.0506054	4.8496	-1.03629	-0.723991	4.52201	-0.252527	0.926906	0	0.414015	0.200649	0.598595	-0.719327	0.136841	-0.107642	0.940298	2.15839	1.83251	-0.256703	-0.948084	-0.850663	1.16282	1.55492
	CXCL2	-0.862458	0.885398	0.213149	-0.54372	0.248668	1.25175	0.218333	0.39709	-0.650979	-0.242939	0.23119	-0.658051	1.05521	-0.462411	0.260962	0.47463	-0.388501	-0.114203	2.41337	0.0599521	-1.222	-0.815781	-1.17394	-0.310947	-0.270843	-1.44877	0.0953479	2.24895	-1.1161	-0.910787	4.08811	-0.0154451	-0.139711	-0.316827	-0.0116541	-0.0349721	0.453522	-1.2483	0.577907	-1.32856	0.429377	-0.814136	0.179969	-0.756416	-0.953202	-0.30252	-0.0405034	0.0362377
	IL-15	-0.0394833	-0.387775	-0.457682	0.52728	0	1.5471	1.56854	1.04479	1.40061	1.09452	-1.51893	-1.13371	-0.912484	-1.41614	-1.08897	-0.470079	-0.078235	-1.26853	0.731449	-0.66962	-0.63743	-0.578777	-0.775478	-0.277007	0.498079	-0.2092	0	1.09661	0.61227	-0.0904402	-0.0551992	-0.862072	0.545105	-0.757299	1.0133	0.120468	-1.4867	-1.45564	-1.2492	-0.551263	-0.269017	0.242809	-0.747427	-1.54945	-1.4367	-0.800309	-0.425447	-0.821891
	sBCMA	-1.27556	-1.50944	-0.684151	-0.19402	-0.00369377	-1.73028	-1.20252	-1.25683	-0.817129	-1.08531	-1.44545	-1.33792	-1.37232	0.0665756	0.00632084	0.0226915	-0.0852435	-0.111044	-1.29619	-1.22167	-0.108029	-0.0621276	-0.00385839	-0.0218173	-0.0260451	-1.09052	0.229391	-0.190476	0.0339985	0.0691513	-0.690507	0.0314451	-0.421167	-0.139792	0.0239454	-0.135438	-0.127572	-0.0679125	0.0714981	-0.341611	0.00334091	-0.284603	-0.124906	-0.177412	-1.39193	-0.305208	-0.326687	-0.110493
	sCD40 Ligand	-0.402098	0.798293	-0.276332	0.353139	0.84953	1.20217	0.566795	0.960471	0.383036	0.203635	-0.579622	-0.37177	0.230345	-0.182207	-0.563157	0.370527	-1.00217	-0.605212	1.91524	0.271081	-0.0184284	-0.0694214	0.74053	-0.490978	2.03791	1.14839	0.777444	0.375312	-0.459489	-0.931115	0.970423	-0.482983	0.185173	-0.326383	-0.609872	0.151338	-0.999217	-0.808611	0.407546	0.915922	-0.182207	-0.406019	-0.37893	-0.498212	0.193776	0.169108	-0.464514	0.315808
	EGF	-1.02291	0.698912	-0.320606	-1.06988	0.697665	0.612424	0.225437	-0.0270009	-1.09928	0.00469294	-1.83885	-0.456186	0.168578	-0.00492365	-0.139088	0.962176	-1.89145	-0.687382	1.17579	-0.00694473	-0.120955	-0.145625	1.46633	0.428617	0.885558	1.1613	0.746585	0.333068	-1.5198	-0.685979	0.853753	-0.112031	-1.64337	-0.455754	-0.780535	-0.317246	-2.56531	-0.894067	0.368501	0.612675	-0.291994	-1.10919	-0.284314	-0.508547	-0.110125	0.251167	-0.454059	-0.0849681
	CCL5	-0.541521	-1.51068	-0.596222	-1.35539	0.203514	0.536954	-0.420671	0.0304022	-1.16271	-0.487777	-1.80886	-0.318322	0.346114	-0.306478	0.422528	0.0601518	-0.597915	-0.78049	0.434411	0.0531841	-0.197374	-1.54957	0.509283	0.174016	1.01268	-1.02629	0.0600255	-0.0520743	-1.23172	-0.626615	-1.2176	-0.863969	-1.69133	-0.159667	-0.380782	-0.244348	-2.13005	-1.41046	0.0676377	-0.192373	-0.25581	-1.53004	-0.217215	-0.520087	-0.679437	0.793638	0.325653	-0.694097
	PDGF-AB/BB	-1.03822	0.316472	-0.393568	-1.57709	0.113353	0.194409	-0.646772	-0.238238	-1.45407	-1.13167	-2.17508	-1.01077	-0.698461	-0.505893	0.0165385	-0.674496	-0.612586	-0.178238	-0.0164464	-0.622391	-0.475321	-0.218135	-0.178103	1.02014	0.454139	0.0640261	-0.0117566	0.593299	-1.68127	-1.3802	0.683433	-0.18585	-2.20617	-1.22676	-1.10937	-0.5017	-2.6577	-1.02097	-0.142616	-0.377696	-0.859426	-1.08367	-0.556393	-0.582596	-1.15878	-0.159168	-0.815389	-0.695728
	PDGF-AA	-0.61421	0.326849	-0.109394	-0.894755	0.147789	0.658609	-0.0163362	0.202046	-0.643362	-0.735134	-1.5116	-0.490378	-0.1723	-0.357659	-0.311044	-0.42141	-0.470113	-0.410225	0.253445	-0.0831823	-0.247188	-0.334171	-0.00133986	0.695968	0.506298	0.618446	-0.11392	0.333984	-0.683346	-1.19646	1.18301	-0.398406	-1.35164	-1.39481	-0.790871	-0.138963	-1.47468	-0.967079	-0.209521	-0.465807	-0.49479	-0.963605	-0.4351	-0.700419	-0.247349	-0.36589	-0.828884	-0.483407
	Angiopoietin-1	-1.1321	-0.16658	-0.508344	-1.29424	0.3616	0.559724	-0.47889	-0.301756	-0.85703	-0.931158	-1.44061	-1.25594	-0.518488	-0.329094	-0.109041	-0.280021	-0.324493	-0.259003	0.443235	-0.411257	-0.112899	-0.334201	0.360788	0.947232	-0.0588546	1.56301	0.301973	0.585925	-0.824707	-1.25948	0.530659	-0.367467	-1.52311	-0.519618	-0.896896	0.0474951	-1.65952	-0.68376	0.0996224	-0.146725	-0.604569	-0.834927	-0.193479	-0.280527	-0.510665	0.0347221	-0.803335	-0.591683
	FGF-basic	-0.13213	1.72752	-6.18115	0	0.531114	1.01707	1.97923	1.53497	1.30723	0.664436	-4.10852	-4.10852	1.65708	0	0	0	0	0	1.47075	-4.73471	0.612585	0	0	0	0.190767	-4.94056	0.324474	-0.362302	0	-0.567835	1.39238	-0.275765	0.54112	-0.0751304	-0.0361472	0.238257	0	0	1.16616	0	5.31515	0	2.47268	0	0.778274	1.29722	0.190767	0
	IL-33	-2.27949	-0.938112	-3.19581	0.0951572	0.591879	0.879119	0.364184	-0.598731	-1.2578	-1.75772	-2.60508	-2.15362	-2.15362	0	-0.335467	0	0.294324	0	0.724557	-2.15362	0.451461	-0.165108	-0.0648924	-0.590961	2.1635	-2.27949	0	0.709744	0	-0.283793	0.429312	-0.297588	0.648346	-0.154563	0.0488288	-0.353515	0.287689	0.115477	0.115477	-0.0648924	0	0.425853	0.210304	1.85798	-2.15362	0	0.175775	0.606778
	sVEGF R3	-0.95832	-0.378138	-0.0563112	-0.362612	0	-1.24324	-0.531152	-1.10155	-1.06711	0.399891	-0.0385622	-2.33898	-1.26117	0	0	0	0	0	-1.08603	-0.548337	0.157803	0	0	0	0	-0.414841	0.346554	-0.123073	-0.0985259	0.315407	-0.123313	-0.442447	0.106693	-0.151957	0.290053	0.0443086	0.482187	0.0448106	0	0	1.35475	0	-0.229637	4.83574	-0.424915	-0.258078	0	0
	sFlt-3 Ligand	0.164186	0.762944	-0.154764	0.689697	0.557758	0.139929	0.940759	0.635634	0.885693	0.516644	0.806298	0.767167	0.572779	-0.408424	-0.141084	0.345427	0.333691	0	1.20379	-0.0446778	0.632698	0.0692062	0.405888	-0.938733	-0.619673	-0.288877	0.557758	0.190233	0.909642	0.827853	1.4821	0.246928	0.70347	1.35229	0.193016	-0.00496367	0.718043	0.91895	-0.426946	0.233167	-0.30632	0.315779	-0.518145	0.24437	0.389849	0.549406	0.202597	0.128895
	sVEGF R1	-1.81169	0.419976	-0.43576	0.16244	0.0565277	-0.689305	0.0449266	-1.1386	-0.425015	-1.12965	-0.524659	-0.884158	-1.27638	0.435666	0.176589	0.375416	0.512522	-0.256333	-0.174468	-1.26515	0.221998	-0.159512	0.290108	0.710587	0	-1.83417	-0.452709	-0.278558	-0.410316	-0.193339	1.38556	0.169239	0.238536	0.0452977	-0.249252	-0.319122	0.0236363	0.470016	-0.116434	1.05659	0.863499	0.764239	0.477875	0.516749	-0.922143	0.331634	0.857316	0.832184
	Angiopoietin-2	-0.295343	0.186425	0.0879162	0.182017	-0.230242	-0.537091	-0.0568677	0.292125	-0.259032	-0.0667978	0.855566	-0.0530104	0.264479	0.0578337	0.28553	-0.0951725	-0.296117	0.17755	-0.0200836	0.0644045	0.130948	0.486084	-0.261668	1.39674	0.384113	-0.120162	0.137068	-0.712172	-0.610421	-0.729309	0.153842	-0.172467	0.631913	0.0387806	-0.187441	0.647989	1.09951	0.24318	0.064836	0.0673473	1.13952	-0.143147	0.2273	0.184294	-0.431857	0.951416	0.146574	1.08379
	sIL-1 RII	-0.609637	0.204549	-0.118569	-0.165106	-0.172999	-0.188543	0.276098	0.019751	0.583023	0.19626	-0.248415	-0.421289	-0.163784	-0.222124	-0.048099	-0.0168401	0.349098	-0.0885409	0.349897	0.158992	0.277352	0.00198543	0.343028	-0.0315959	-0.0340876	-0.626421	-0.0592659	-0.200658	0.271024	0.231429	0.420113	-0.207647	-0.07637	0.262648	-0.0739856	0.0919939	-0.158206	-0.251648	0.229669	0.51703	-0.151728	0.294063	-0.172237	0.00364275	0.640063	0.442328	0.608651	0.304165
	sTNF RI	-0.259747	0.285817	-0.110555	0.109525	-0.0390696	0.0571508	0.441639	0.144207	0.757727	0.527614	0.0593221	-0.406503	-0.257123	-0.111118	-0.0153935	0.324231	0.276573	-0.0741958	0.56374	0.04062	0.365711	0.18714	0.0945055	0.481195	0.330473	0.251635	0.508642	-0.0617447	0.433356	0.0826831	1.21065	0.0665676	0.271088	0.479302	0.268275	0.110145	0.175991	-0.153534	0.163956	0.877401	1.54093	0.522831	0.68511	0.755025	0.255785	0.328015	1.09066	1.19021
	sPD-L1	-0.519549	-0.207944	0.185569	-0.0866277	0.293908	0.732807	0.67096	0.26063	0.439569	0.141682	0.32339	0.195859	0.402246	-0.0797952	-0.391701	0	0.156457	-0.0760556	0.740646	0.221659	0.0838996	-0.0576229	-0.0417054	-0.455818	1.42294	-0.290481	0.472159	0.234864	0.326188	-0.0844945	2.12576	-0.261208	0.0620477	0.247253	0.100495	0.20327	0.0398616	0.0749048	-0.163718	0.793892	1.405	1.3249	0.619143	0.394834	0.385377	0.157436	1.06034	1.11041
	TRAIL	-0.0755347	2.92885	0.282408	0.259579	0.342642	0.636284	0.948089	0.888496	0.467109	0.274204	0.069919	0.952313	0.261154	0.263874	-0.354505	-0.550746	-0.250815	0.208125	1.08358	0.216218	-0.143678	-0.21265	-0.501302	-1.05049	1.31943	0.266902	0.303307	-0.313637	0.413311	-0.46793	2.75215	0.0334988	0.23547	0.513903	0.0890282	0.527003	-0.0502389	0.372648	-0.182874	0.870442	0.52965	1.74352	0.634345	0.122468	0.209062	-0.486993	0.667071	1.33599
	IL-7	-0.912815	-1.29487	-0.302921	2.73377	0.120294	1.44221	0.881207	0.730495	0.713696	0.756603	-0.403621	-0.0695409	-0.208411	-0.488808	-0.450567	-0.779466	0	-0.298587	1.44836	-0.0722703	0.0570028	-0.148827	-0.542383	0.862927	1.08187	-0.21265	0.0738699	0.392613	0.197446	-0.316532	-0.12874	-0.505297	2.75977	0.598383	-0.14339	0.0914012	-0.293872	-0.169077	-0.687186	-0.340328	-0.177449	-0.0943054	0.0796671	-0.538269	-0.139807	-0.478654	-0.781271	-0.0479231
	sIL6 R alpha	-0.3396	0.280221	0.116024	-0.203128	-0.255351	-0.194588	0.310245	0.186697	0.101117	0.310223	-0.188677	0.118422	0.0483453	-0.0671233	-0.161786	-0.00984936	0.000469765	-0.168436	-0.0358	0.312824	-0.00976425	-0.0975731	0.266046	-2.34659	-1.33156	-0.435685	-0.0984226	-0.340351	-0.153316	0.247647	0.561223	0.049859	-0.149644	-0.28791	-0.0168092	0.0601734	-0.37929	0.0313093	0.187504	-1.31764	-0.141831	-1.78227	-2.28155	-0.1028	-2.16487	-0.175074	0.0322061	-1.93345
	CCL11	0.410997	-0.0898034	0.0394252	0.213722	-0.508341	-0.842614	0.34079	0.269121	0.265499	0.287997	-0.412729	0.262903	-0.471852	-0.0294245	-0.496884	-0.030459	0.601428	0.0693531	0.105828	-0.0992746	-0.141277	-0.19289	0.319741	-1.31891	0.600041	-0.04816	-0.453433	-1.26061	-0.245475	0.168337	2.87696	-0.0897583	-0.420687	-0.348532	-0.0416962	-0.149277	-0.281937	-0.188751	-0.149752	-0.457479	-0.343739	0.674244	-0.0358733	-0.186037	-0.000288579	-1.17685	-0.308997	-0.658993
	CCL22	0.436738	0.330246	0.269623	0.00189564	0.00813657	0.150092	0.738992	0.339323	0.0156203	0.970981	-2.09951	0.296368	0.175614	0.102823	0.287179	0.725378	0.329298	-0.486629	0.532068	0.467983	-0.387976	0.0597622	0.453649	0.0860656	-0.0500289	0.67565	0.367362	-0.141405	-0.462835	0.534787	0.671586	0.249766	-0.234278	-0.371175	-0.0026361	-0.0442908	-0.594762	0.301215	0.0875597	-0.115031	-0.133511	-0.0860162	-0.134084	-0.344547	-0.16345	-0.173266	0.0452481	-0.0254701
	TGF-alpha	-0.365165	0.0926213	-0.0977147	-0.273244	0.342004	1.29586	1.19441	-0.0381024	1.97534	0.0265284	-2.19238	-0.630227	-0.646399	1.76553	-0.558934	0.329689	0.238952	0	1.84113	0.245287	0.465664	0.515192	0.403155	0	1.80824	1.18253	1.61976	0.903948	1.56916	-0.0354437	0.193377	0.443801	0.0363365	0.982678	0.352055	0.0317487	0	0	0.721847	0.574635	3.83491	0.451017	0.238804	0	0.467007	0.636837	-0.124338	0.515192
	IL-5	0.408892	0.457329	-0.450056	1.26807	0	0.826563	1.51276	0.975025	0.975025	2.19884	0.652077	0.652077	0.897902	1.16904	0	0	0	0	1.59483	1.09744	0	0	0	0	0.734266	0.260431	0	0	0	0.383122	0.457329	0	0.240028	0	0	0	0	0	0	0	1.48315	0	0.177396	0	1.26714	0	0.177396	0
	IL-12p70	0.0761945	0.830357	-1.40097	0.162953	0.562242	1.64594	1.45621	1.27885	0.180471	0.820946	0.263542	-0.0207314	0.681112	0.973666	-0.0790594	0	0	0	2.4363	0.263542	0.298156	0	0	0	1.72468	-1.24953	0.562242	0	-0.830933	-0.636442	0.986411	-0.402869	0.162953	0	0	-0.372418	0	0	-0.626648	0	1.97367	0	-0.411931	0	0.979269	0.490635	-0.0790594	0
	IL-13	-0.314495	0.640666	-1.93802	0.185682	0	1.27854	1.41258	1.27854	-0.593432	1.27854	-1.7827	-1.50642	-1.10005	1.44044	-0.478763	0	0	-0.153575	1.20194	-1.37365	0.409055	0	0	0	1.17653	-1.0112	0	0	-0.463549	0	0.825625	0	0	0	0	0	0.316345	0	0	0	2.02764	0	-0.214953	-0.0288704	0.414335	0	-0.214953	0.179784
	RAGE	1.20498	0.784392	1.04478	0.058201	-0.182147	1.28135	0.810249	1.23662	0.84213	1.48439	0.276662	0.533941	0.854581	0.218602	0.485934	0.198018	-0.0380211	0.0308349	0.631429	0.675383	0.330388	0.0274053	0.179559	-0.246607	-0.367028	1.36247	-0.144972	0.487457	-0.0403073	0.489895	0.54585	0.324639	-0.122125	-0.316377	-0.058319	0.0861687	-0.0283776	-0.0976108	0.120294	-0.459314	0.144607	-0.130256	-0.24646	-0.188083	1.22777	0.410173	0.146713	-0.229068
	CCL4	-0.41277	0.227526	-0.594741	-0.270151	0.546156	0.271106	0.299065	0.0858696	0.254304	0.0858696	-0.165107	-0.461831	-0.291153	-0.328425	0	0.301711	-0.077983	-0.0634452	3.34464	-0.11332	0.251864	-0.536806	-0.234929	0	0.792099	0.183389	0.331485	2.6334	0.534457	-0.423451	0.964967	-0.453919	-0.219775	0.0128836	-0.0301664	0.42452	0.0875078	-0.397145	-0.0501419	0.656249	1.29046	0.138762	0.434776	0.114517	0.327858	0.307055	0.556009	-0.077983
	VEGF	-0.627519	0.0745205	-0.343687	-0.280391	0.12437	-0.117257	0.171003	0.0381845	-0.185153	0.140768	-0.528475	-0.644364	-0.312216	-0.315881	-0.353902	-0.144161	-0.598196	-0.137965	0.0150017	-0.0644878	-0.368054	0.0191441	0.22717	0.0425749	0.715106	0.905551	0.508656	0.146197	-0.197705	-0.27499	0.433072	-0.370992	-0.0226696	-0.627953	-0.232361	0	0.0361554	-0.639206	0.112781	0.110102	0.158003	-0.623153	-0.373644	-0.391306	-0.441821	0.00553574	-0.439913	0.00827145
	sVEGF R2	-0.605742	-0.0214386	-0.107539	-0.128954	-0.157294	-0.203498	0.0767141	-0.234579	-0.335159	0.173507	-0.0403727	-0.6751	-0.540368	0.136464	0.134598	0.00935153	0.208357	0.0947217	-0.285577	-0.264612	-0.00210705	-0.0466477	0.318054	-0.332802	0.0954176	-0.499532	-0.104252	-0.147908	-0.357312	0.0261537	0.0426636	-0.0817729	-0.0553956	-0.260769	-0.104667	-0.13215	0.0820242	0.0965515	0.0351771	0.153092	0.0609141	0.0929152	-0.185537	0	-0.456884	-0.35789	-0.168908	-0.212341
	gp130	-0.611254	0.0735866	-0.397906	-0.013403	0.0348983	-0.0549078	0.33776	0.0285149	-0.0736307	0.222081	0.168797	-0.0439647	0.0561682	-0.0546859	0.0481676	0.0327705	0.121484	0.1115	-0.091569	0.132466	-0.0268822	-0.0211385	0.00156517	0.0853852	0.0168701	-0.59429	0.0985809	0.0537355	-0.22615	0.0983791	0.668882	-0.0909428	0.0832124	-0.160674	0.0780085	0.0368991	-0.00984779	0.0917143	-0.090678	-0.0596651	-0.0476268	0.130495	-0.0854492	0.0773988	0.0413055	0.0494131	0.287488	0.0393839
	IL-17A	-0.0487718	0.879562	0.0484714	0.0763509	0	1.23802	1.2352	0.440399	0.433534	0.440399	0.197777	0.0978473	0.378998	0.204119	0	0	0	-0.304657	0.542527	0.60179	-0.105461	0	-0.671578	0	0.314422	-0.12299	-0.0872803	0.1127	-0.160647	-0.0710498	0.74618	0	-0.247438	-0.337035	0.307656	0.0895974	0	0	0.0614005	-0.671578	0.38534	0	0	-0.222579	0.1202	0	0	0
	IL-1 alpha	-0.369177	0.728435	0.335504	0.256288	-0.0409224	1.3025	1.07364	0.587204	0.248754	0.372632	0.0969617	-0.617472	0.475754	0.478081	0	0	0	-0.197761	1.06579	-0.617472	0	0	0	0	0.0534712	-0.369177	-0.0409224	0.84999	0	0	0.889557	0	0.11634	0	-0.11634	0	0	0	0	0	0.714433	0	0.171291	-0.15059	-0.139391	-0.181783	0.380133	0
	IFN-beta	0.289507	1.61022	0.0108883	0	0	2.25144	2.69233	1.39095	1.39095	1.79777	-5.42626	0.629018	1.56044	3.20945	0	0	0	-0.232802	-5.2384	0.224787	0	0	0	0	0.685763	0.864721	0	0	0	0	1.26939	0.203533	0	0	0	0	0	0	0	0	6.05528	0	0	0.200403	2.1866	0.217754	0	0
	IL-17E	0.687623	1.08618	-0.721963	0.278829	-0.234886	-1.69212	0.240033	1.63542	0.325501	-1.47805	-1.58925	-0.538624	0.820652	0	0	0	0	-1.88627	-0.271006	0.0366329	0	0	0.842439	-0.155679	1.84741	0.557901	0.0941138	-2.17474	1.31983	-0.600236	0.780173	0	-0.282428	0.0155992	1.24065	2.54794	0	0	0	-1.76356	1.05063	0	0	-1.7497	1.53561	-0.190478	0	0
	IL-4	0.724027	0.703018	1.0114	-0.454795	-0.218456	0.672114	1.38904	2.20163	-0.288798	-2.03427	-1.91667	-0.263034	2.4957	1	0	0	0	-0.798366	-0.0331669	2.04963	0	0	0	0	0.499571	1.64386	0.367816	-0.984233	1.0716	-1.34813	0.406625	0	-1.12272	0.54507	-0.0418202	2.22925	-1.88753	-0.748461	0	0	1.22239	0	0	-0.234465	0.62293	0.748461	0	0
	IFN-alpha	0.0440552	-0.370838	0.0899166	0.593896	-0.217056	0.0292409	1.05889	1.30933	0.278451	-2.24432	-0.02163	-0.678072	-2.47034	3.47947	-0.0638936	0	0	0	-0.349191	-0.878353	4.76013	0	0	-0.0638936	1.96417	-0.641993	0.218902	-0.685891	-0.18654	-1.7935	-0.746864	-0.193308	0.921749	0.728578	0.316987	1.65635	0.0506261	0	-0.76617	0.216938	4.48195	1.49125	0.0638936	0	0.434231	-1.04066	0.153044	0.359542
	sIL2 R alpha	0.0119065	1.24234	0.133155	0.359985	0.127913	0.790587	1.13512	0.85888	2.08219	1.44359	0.56751	0.596995	0.574636	0.93072	0.657402	1.70088	0.914351	0.506668	1.53602	0.449865	0.66022	0.203355	0.397294	1.34594	1.07543	0.261012	0.722468	0.376697	1.40115	0.973356	2.78142	0.0331081	1.46625	1.5137	0.355322	1.18499	0.470772	1.12618	0.12143	1.85474	2.94225	2.02118	1.70044	1.8345	1.44198	1.13189	3.27681	2.02432
	sTNF RII	0.0661605	0.273614	0.0851931	0.170681	-0.081998	-0.184356	0.580246	0.164071	0.967951	0.942162	0.464127	0.263369	-0.100606	0.270298	0.141136	0.685849	0.677665	0.0902402	0.996959	0.20529	0.437411	0.47019	0.223357	0.726605	0.564102	0.301787	0.549812	-0.0911848	0.872824	0.292363	2.07	0.114427	0.395014	1.17272	0.272464	0.428374	0.408002	0.578708	0.0540206	1.88248	2.35787	1.51311	1.66898	1.73142	0.734009	0.772035	2.04147	2.26609
	IL-18	0.0314466	1.31078	0.00623592	-0.0193814	0.186402	0.354277	1.31939	0.788149	1.66123	1.64297	0.698325	0.135675	0.962207	0.051892	0.0261951	0.316183	0.349881	-0.0283774	1.06013	0.407456	0.529454	0.209341	0.420733	0.307794	0.434116	-0.204292	0.626841	-0.0308375	0.954456	0.635188	2.87075	-0.283399	0.516893	0.974881	0.196248	0.512654	0.650077	0.66373	0.167827	1.48103	1.23237	1.13761	0.377775	1.30976	1.20295	1.52817	1.29535	0.788183
	IFN-gamma	-0.0488062	1.09954	0.0129973	0.370368	0	0.91306	1.16826	0.940621	0.323257	0.445463	0.244118	-0.161996	-0.161996	1.17417	-1.01753	0	0	0	1.29595	-0.507569	0	0	0	0	2.75924	-0.825085	0	-0.211911	0	0	2.09487	0	0.370368	0.11589	0.0971113	0	0.0622436	0	0	1.22463	3.18545	0	0.705644	0	0.356776	0	2.45308	0.0948235
	CXCL9	0.525168	-0.679912	0.0550834	0.0341614	0.0323582	0.696051	1.10635	0.743277	0.778464	1.10462	-0.082301	0.0407411	-0.0214701	-1.45838	0	0	-0.071838	-0.0245069	1.34689	0.621732	-0.300834	-0.149367	0.255645	-0.323957	0	-0.367149	0	0	0.277743	-0.242267	2.51625	-0.137372	0	0.380968	0.13228	-0.0713141	0.234763	-0.0677321	-0.0560794	0.97856	1.13672	-0.0351751	0.579354	0.178002	0.567751	-0.27584	1.33038	0.440298
	IL-3	-0.0842499	1.92007	-3.7808	1.14505	0	2.37126	2.21791	2.27085	1.46038	1.92007	0.88822	2.0573	0.133885	3.82489	-0.471782	0.355511	0	0	2.4656	-0.0768339	0	0	0	0	2.63796	-0.582434	0.621096	0.681009	0	0	3.29155	0.101321	2.83377	0.905496	1.24131	3.53285	2.7739	3.66364	0	3.06171	6.37989	3.90853	2.76649	0	1.29978	0	2.35729	3.70071
	GM-CSF	1.31498	2.51576	1.54975	0.298883	0.17455	2.24206	2.15272	1.86845	1.73323	2.71919	1.6026	0.930391	-2.33715	-0.15442	0.19801	-0.508554	0.204917	0.0815258	2.35545	-0.816634	5.92871	-0.0978117	-0.0855948	0.936866	0.394472	0.868303	0.126411	0.771001	0.403924	-0.732975	2.58272	0.254493	0.0909269	0.04801	0.10976	-0.15122	0.323619	1.18628	-0.876301	2.20415	1.8101	3.58577	2.16343	0.856625	1.64618	-1.23377	2.65027	3.46109
	IL-1beta	0.662965	2.1006	0.578901	0.908208	0.104796	1.96512	2.49265	1.59716	1.00357	1.74291	0.169925	0.984487	-0.0740006	1.18094	-0.167727	0	0.0924075	-0.0819416	6.81923	0.841123	2.52537	-0.1842	0	0	1.91999	0.858644	-0.113009	9.12537	-0.581396	0	1.81497	1.01579	0.770177	-0.157952	0.157952	-0.375758	0.173483	0	0	0	1.53004	0.1842	0.220239	-0.0819416	1.45716	-0.300448	0.54633	0.167727
	IL-2	0.21654	1.44031	-0.47541	0.748237	0.349859	1.10675	1.1522	0.888401	0.775412	0.95725	0.363053	1.92445	-0.201415	0.843537	0.948553	0.91396	0.747234	0.0920482	3.99851	0.19179	2.42992	0.478047	0.395929	1.11389	1.394	0.590792	0.420451	3.79416	0.237358	0	1.54801	-0.531994	0.349942	0	0.0352372	0.529891	1.05332	2.2386	0.221415	0.721699	2.47825	3.09592	2.5731	0	1.73423	-0.273565	2.16584	3.27852
	CCL3	-2.49159	-0.00256822	-1.18678	-0.464786	1.4387	-0.167411	0.811791	0.0121031	0.604071	0.847733	-1.94323	-1.02699	-0.947322	0	-0.105855	0.983862	0	0	6.18266	-0.149067	0.184951	0.112635	0	-0.763362	2.08607	1.92056	0.98477	4.06112	1.51854	0.163046	2.04437	-1.00294	-1.40946	1.52628	0.642545	1.19825	0.29029	0.406584	0.569811	2.91383	2.89053	1.16582	1.28497	1.47564	0.700912	-0.166024	2.53871	2.44315
	TNF-alpha	0.134103	-0.0739927	-0.379245	1.93067	0.12782	1.04692	1.68396	1.2588	1.12222	1.16437	0.401168	0.708769	-0.588672	0.329134	-0.149391	0.453611	0.956104	-0.302994	4.0416	0.348698	1.93318	-0.249229	-0.31889	-0.508062	3.78151	0.102767	0.464421	3.13984	0.71777	-0.221891	0.681306	-0.550263	1.77969	1.11352	0.592997	0.761922	0.329366	0.709559	0	1.58998	2.2056	2.32011	1.08769	1.25841	1.19527	-0.153793	2.18059	2.0467
	G-CSF	-0.0901484	-0.230223	-0.30499	9.84354	0.447952	3.45755	1.9755	-0.20138	6.29732	2.89566	1.89883	0.34699	0.881572	1.1267	0.19923	-0.987748	3.35846	-0.13044	9.68763	-0.656291	8.13238	-2.00652	-2.04401	-0.106915	9.05414	0.4668	2.76825	2.80735	4.43003	-1.21125	-0.787206	0.692153	9.59813	6.07985	0.0359943	-2.49544	0.741091	1.40297	-0.985971	-2.23689	7.15155	1.49741	0.739638	2.13124	8.08167	-1.0537	6.28615	-2.62566
	IL-8	2.36257	0.883563	-1.09099	-0.63374	3.00102	-1.65442	0.386554	0.791989	1.84531	-0.418929	0.463183	3.65874	0.211592	1.46074	1.13635	1.12208	0.663299	0.404967	12.0436	-0.318069	2.02562	4.93764	-1.10928	-0.354203	2.2637	8.24717	2.47557	7.12757	2.60497	-0.150385	3.65127	-2.11031	-1.31141	1.47013	0.590271	1.45713	0.614013	-0.130397	1.26707	-0.169651	2.48091	3.05189	1.55406	-0.0382827	3.20363	-0.640388	2.02416	3.02266
	IL-6	-0.545961	1.13767	-1.25517	0.171916	0.786332	-0.243806	1.33676	-0.656698	1.18366	1.47218	1.19407	-0.206451	0.790501	-0.138646	0.477773	0.639382	0.677427	0.0818125	5.31194	1.11225	0.287548	1.07622	-0.361136	4.37849	3.35354	-0.163116	0.513203	7.24954	0.423373	-1.1635	3.33236	-1.12475	1.12789	-0.277329	0.630076	-0.606658	1.29761	-0.350652	0.309526	5.40171	4.03974	6.06967	6.08495	4.45603	4.97527	1.37094	8.0322	7.19177
	Granzyme B	-0.0866942	1.60548	0.785903	0.8025	1.05992	0.330002	1.0636	0.918189	0.55378	1.73291	0.674801	0.99444	1.54432	2.90515	-0.198156	2.01531	0.580433	2.27872	1.71601	-0.276232	1.72134	1.85501	0.896995	1.41442	3.59678	-0.873362	2.47921	0.0390309	1.03084	1.20105	5.47269	2.65416	1.50927	2.99118	2.54672	2.6591	0.326104	2.38118	0.600289	6.28615	6.54762	6.41391	4.90259	7.54664	1.0083	5.2105	4.3314	6.78665
	IL-10	0.113453	1.25849	0.0143983	1.08077	0.223589	0.602145	1.21727	0.200571	1.0638	2.21283	0.0392723	1.38342	-0.0371315	0.908885	-0.414861	0.233642	0.499073	0.220711	2.38475	0.350332	0.862244	0.296044	0.098779	1.90568	1.80506	-0.346625	0.596275	0.132977	0.721915	-0.0407204	5.44001	0.514284	2.44731	5.55172	2.13	1.15711	0.894532	3.2322	0.422354	4.45939	6.99052	5.16942	4.48973	3.77201	1.55428	3.00288	4.38628	4.96926
	CXCL10	0.12511	0.760174	0.13297	0.112447	0.0597062	0.41318	0.78557	-0.157961	0.447665	1.13272	-1.4129	0.347636	-1.14162	-0.379654	0.195494	-0.514516	0.21212	0.0650038	0.81482	-0.0555676	-0.970535	0.120718	-0.0599782	0.973073	0.243832	-0.550184	-0.196844	0.529016	1.66208	-1.67458	4.13108	0.384083	-0.184694	1.07971	0.544484	-0.131408	-0.667514	0.0892465	0.00236559	3.44335	2.81473	4.32153	2.79102	1.68927	-1.08483	0.193958	3.94978	4.59861
	IL-1ra	0.249628	0.45986	-0.615551	-0.121236	0.421282	-0.593948	0.677162	-0.687866	2.70606	1.7045	0.115086	0.448937	-0.71921	-0.44901	-0.402949	0.705266	0.494559	0.544942	2.68684	0.370148	1.67253	0.740976	0.617422	1.73216	1.19454	1.09361	2.20341	2.14394	2.73566	-1.17505	1.75287	-0.226473	0.77707	2.60184	1.04252	0.00383186	0.387267	0.599644	0.337961	3.55519	4.00524	3.14736	2.73408	4.14715	1.828	0.923213	3.58653	3.64303
[truncated: 70 more columns]

## Sheet: Fig2b
Cytokine	id	Peak FoldChange Over Baseline
Granzyme B	CZ-01	10.1165
Granzyme B	CZ-02	44.4062
Granzyme B	CZ-03	680
Granzyme B	JS-02	29.3716
Granzyme B	JS-03	13.6988
Granzyme B	JS-04	58.684
Granzyme B	JS-05	5.30038
Granzyme B	JS-06	58.3754
Granzyme B	JS-07	158.293
Granzyme B	JS-08	11.5098
Granzyme B	JS-09	6.02492
Granzyme B	RJ-01	10.0442
Granzyme B	RJ-02	78.626
Granzyme B	RJ-03	63.294
Granzyme B	RJ-04	43.2885
Granzyme B	RJ-05	134.872
Granzyme B	RJ-22	98.1811
Granzyme B	RJ-23	20.1317
Granzyme B	RJ-24	110.404
Granzyme B	RJ-25	149.867
Granzyme B	RJ-26	217.226
Granzyme B	RJ-27	85.2665
Granzyme B	RJ-29	29.9106
Granzyme B	RJ-30	2.66553
Granzyme B	RJ-31	78.0407
Granzyme B	RJ-32	186.967
IL-6	CZ-01	5.59081
IL-6	CZ-02	10.0725
IL-6	CZ-03	53.899
IL-6	JS-02	12.3903
IL-6	JS-03	39.724
IL-6	JS-04	3.24684
IL-6	JS-05	152.17
IL-6	JS-06	119.862
IL-6	JS-07	5.48543
IL-6	JS-08	3.22848
IL-6	JS-09	4.0744
IL-6	RJ-01	463.303
IL-6	RJ-02	289.534
IL-6	RJ-03	111.434
IL-6	RJ-04	251.907
IL-6	RJ-05	26.3394
IL-6	RJ-22	123.422
IL-6	RJ-23	261.778
IL-6	RJ-24	146.197
IL-6	RJ-25	45.1359
IL-6	RJ-26	211.532
IL-6	RJ-27	67.1664
IL-6	RJ-29	67.8819
IL-6	RJ-30	20.7997
IL-6	RJ-31	42.2744
IL-6	RJ-32	21.9481
IL-10	CZ-01	26.037
IL-10	CZ-02	48.3885
IL-10	CZ-03	71.1585
IL-10	JS-02	37.651
IL-10	JS-03	46.9066
IL-10	JS-04	25.0097
IL-10	JS-05	6.47719
IL-10	JS-06	72.5343
IL-10	JS-07	54.9177
IL-10	JS-08	9.68752
IL-10	JS-09	4.63582
IL-10	RJ-01	21.3665
IL-10	RJ-02	22.4348
IL-10	RJ-03	20.2093
IL-10	RJ-04	43.1931
IL-10	RJ-05	8.01599
IL-10	RJ-22	127.161
IL-10	RJ-23	20.9123
IL-10	RJ-24	31.3253
IL-10	RJ-25	76.3467
IL-10	RJ-26	24.5246
IL-10	RJ-27	35.9873
IL-10	RJ-29	22.467
IL-10	RJ-30	3.74685
IL-10	RJ-31	21.9994
IL-10	RJ-32	13.6612
G-CSF	CZ-01	2.19075
G-CSF	CZ-02	1.46441
G-CSF	CZ-03	45.6725
G-CSF	JS-02	918.76
G-CSF	JS-03	824.644
G-CSF	JS-04	6.81282
G-CSF	JS-05	10.9857
G-CSF	JS-06	66.6463
G-CSF	JS-07	4.68918
G-CSF	JS-08	78.6468
G-CSF	JS-09	7.44186
G-CSF	RJ-01	294.814
G-CSF	RJ-02	157.676
G-CSF	RJ-03	2.65708
G-CSF	RJ-04	280.602
G-CSF	RJ-05	1.84238
G-CSF	RJ-22	244.225
G-CSF	RJ-23	78.0405
G-CSF	RJ-24	4.51276
G-CSF	RJ-25	531.579
G-CSF	RJ-26	32.2985
G-CSF	RJ-27	29.5409
G-CSF	RJ-29	1.66976
G-CSF	RJ-30	0.928571
G-CSF	RJ-31	0.540885
G-CSF	RJ-32	4.38094
CXCL10	CZ-01	23.6195
CXCL10	CZ-02	17.5218
CXCL10	CZ-03	29.7541
CXCL10	JS-02	9.81371
CXCL10	JS-03	2.67637
CXCL10	JS-04	1.38263
CXCL10	JS-05	2.44318
CXCL10	JS-06	19.5117
CXCL10	JS-07	15.6839
CXCL10	JS-08	33.5954
CXCL10	JS-09	13.4008
CXCL10	RJ-01	3.27125
CXCL10	RJ-02	70.8557
CXCL10	RJ-03	29.5189
CXCL10	RJ-04	2.66277
CXCL10	RJ-05	6.20947
CXCL10	RJ-22	7.03585
CXCL10	RJ-23	15.4526
CXCL10	RJ-24	24.2282
CXCL10	RJ-25	13.9468
CXCL10	RJ-26	18.3577
CXCL10	RJ-27	19.9945
CXCL10	RJ-29	6.92118
CXCL10	RJ-30	1.96302
CXCL10	RJ-31	10.8781
CXCL10	RJ-32	3.22493
IL-1ra	CZ-01	11.9851
IL-1ra	CZ-02	3.39908
IL-1ra	CZ-03	30.1234
IL-1ra	JS-02	19.082
IL-1ra	JS-03	6.43899
IL-1ra	JS-04	4.66067
IL-1ra	JS-05	4.41969
IL-1ra	JS-06	22.7416
IL-1ra	JS-07	20.6188
IL-1ra	JS-08	11.9196
IL-1ra	JS-09	5.20231
IL-1ra	RJ-01	22.2091
IL-1ra	RJ-02	38.1724
IL-1ra	RJ-03	16.0896
IL-1ra	RJ-04	7.77569
IL-1ra	RJ-05	7.61569
IL-1ra	RJ-22	16.0582
IL-1ra	RJ-23	12.013
IL-1ra	RJ-24	12.4929
IL-1ra	RJ-25	15.9242
IL-1ra	RJ-26	10.3587
IL-1ra	RJ-27	8.86034
IL-1ra	RJ-29	6.65333
IL-1ra	RJ-30	3.32225
IL-1ra	RJ-31	11.7549
IL-1ra	RJ-32	17.718
IL-8	CZ-01	303.841
IL-8	CZ-02	12.756
IL-8	CZ-03	0.671025
IL-8	JS-02	14.9342
IL-8	JS-03	4221.69
IL-8	JS-04	8.00568
IL-8	JS-05	139.834
IL-8	JS-06	1.66351
IL-8	JS-07	2.74562
IL-8	JS-08	6.08378
IL-8	JS-09	1.56212
IL-8	RJ-01	25.4795
IL-8	RJ-02	12.6296
IL-8	RJ-03	2.40673
IL-8	RJ-04	15.1861
IL-8	RJ-05	1.15797
IL-8	RJ-22	7.76
IL-8	RJ-23	7.2812
IL-8	RJ-24	161.948
IL-8	RJ-25	5.4895
IL-8	RJ-26	4.08889
IL-8	RJ-27	8.29295
IL-8	RJ-29	19.8947
IL-8	RJ-30	0.782302
IL-8	RJ-31	0.981763
IL-8	RJ-32	1.473
IL-3	CZ-01	4.75556
IL-3	CZ-02	10.096
IL-3	CZ-03	159.133
IL-3	JS-02	7.12937
IL-3	JS-03	5.52355
IL-3	JS-04	11.7482
IL-3	JS-05	5.17391
IL-3	JS-06	10.6268
IL-3	JS-07	11.5743
IL-3	JS-08	2.75181
IL-3	JS-09	3.78442
IL-3	RJ-01	15.9498
IL-3	RJ-02	12.6726
IL-3	RJ-03	1.89465
IL-3	RJ-04	5.56888
IL-3	RJ-05	1.09724
IL-3	RJ-22	83.2793
IL-3	RJ-23	5.12407
IL-3	RJ-24	13.0024
IL-3	RJ-25	7.2831
IL-3	RJ-26	26.169
IL-3	RJ-27	15.0171
IL-3	RJ-29	6.80448
IL-3	RJ-30	1
IL-3	RJ-31	8.3496
IL-3	RJ-32	1
sIL2 R alpha	CZ-01	6.06354
sIL2 R alpha	CZ-02	6.8753
sIL2 R alpha	CZ-03	21.671
sIL2 R alpha	JS-02	7.61991
sIL2 R alpha	JS-03	3.69773
sIL2 R alpha	JS-04	5.63208
sIL2 R alpha	JS-05	2.42145
sIL2 R alpha	JS-06	3.67563
sIL2 R alpha	JS-07	10.3443
sIL2 R alpha	JS-08	6.41643
sIL2 R alpha	JS-09	3.10675
sIL2 R alpha	RJ-01	5.61341
sIL2 R alpha	RJ-02	21.3222
sIL2 R alpha	RJ-03	4.20969
sIL2 R alpha	RJ-04	6.17087
sIL2 R alpha	RJ-05	6.67577
sIL2 R alpha	RJ-22	10.3499
sIL2 R alpha	RJ-23	9.69208
sIL2 R alpha	RJ-24	4.98376
sIL2 R alpha	RJ-25	7.40994
sIL2 R alpha	RJ-26	23.3001
sIL2 R alpha	RJ-27	4.05917
sIL2 R alpha	RJ-29	3.25
sIL2 R alpha	RJ-30	2.54196
sIL2 R alpha	RJ-31	3.61687
sIL2 R alpha	RJ-32	3.56648
GM-CSF	CZ-01	3.70252
GM-CSF	CZ-02	5.99068
GM-CSF	CZ-03	10.1628
GM-CSF	JS-02	2.27523
GM-CSF	JS-03	5.11754
GM-CSF	JS-04	4.83761
GM-CSF	JS-05	4.73071
GM-CSF	JS-06	4.44666
GM-CSF	JS-07	3.6514
GM-CSF	JS-08	3.32472
GM-CSF	JS-09	6.58504
GM-CSF	RJ-01	71.266
GM-CSF	RJ-02	89.4627
GM-CSF	RJ-03	3.02005
GM-CSF	RJ-04	60.9142
GM-CSF	RJ-05	0.425205
GM-CSF	RJ-22	3.50666
GM-CSF	RJ-23	6.27784
GM-CSF	RJ-24	11.0127
GM-CSF	RJ-25	6.57389
GM-CSF	RJ-26	10.1038
GM-CSF	RJ-27	12.0067
GM-CSF	RJ-29	4.47979
GM-CSF	RJ-30	1.91436
GM-CSF	RJ-31	4.60802
GM-CSF	RJ-32	1.8108
CXCL9	CZ-01	4.24977
CXCL9	CZ-02	7.21452
CXCL9	CZ-03	137.8
CXCL9	JS-02	8.72987
CXCL9	JS-03	5.02882
CXCL9	JS-04	1.56257
CXCL9	JS-05	1.62006
CXCL9	JS-06	4.95818
CXCL9	JS-07	12.7097
CXCL9	JS-08	16.1251
CXCL9	JS-09	86.2278
CXCL9	RJ-01	75.9678
CXCL9	RJ-02	81.9721
CXCL9	RJ-03	46.6211
CXCL9	RJ-04	3.32116
CXCL9	RJ-05	33.9208
CXCL9	RJ-22	5.54991
CXCL9	RJ-23	2.51469
CXCL9	RJ-24	1.84785
CXCL9	RJ-25	1.58423
CXCL9	RJ-26	1.75092
CXCL9	RJ-27	1.43838
CXCL9	RJ-29	1.49418
CXCL9	RJ-30	0.798876
CXCL9	RJ-31	1.9705
CXCL9	RJ-32	1.14754
TNF-alpha	CZ-01	3.83224
TNF-alpha	CZ-02	1.71851
TNF-alpha	CZ-03	6.35669
TNF-alpha	JS-02	3.81233
TNF-alpha	JS-03	16.468
TNF-alpha	JS-04	1.66163
TNF-alpha	JS-05	8.81429
TNF-alpha	JS-06	16.4702
TNF-alpha	JS-07	12.2075
TNF-alpha	JS-08	4.41565
TNF-alpha	JS-09	2.2426
TNF-alpha	RJ-01	6.84642
TNF-alpha	RJ-02	12.862
TNF-alpha	RJ-03	4.33434
TNF-alpha	RJ-04	7.38308
TNF-alpha	RJ-05	3.14096
TNF-alpha	RJ-22	6.17599
TNF-alpha	RJ-23	4.53339
TNF-alpha	RJ-24	4.13161
TNF-alpha	RJ-25	13.7514
TNF-alpha	RJ-26	7.9697
TNF-alpha	RJ-27	4.99369
TNF-alpha	RJ-29	2.12533
TNF-alpha	RJ-30	0.703166
TNF-alpha	RJ-31	3.01046
TNF-alpha	RJ-32	2.39232
sTNF RII	CZ-01	3.79139
sTNF RII	CZ-02	4.19888
sTNF RII	CZ-03	9.02752
sTNF RII	JS-02	2.96346
sTNF RII	JS-03	2.61856
sTNF RII	JS-04	3.33534
sTNF RII	JS-05	1.45331
sTNF RII	JS-06	8.26972
sTNF RII	JS-07	4.77598
sTNF RII	JS-08	5.33221
sTNF RII	JS-09	2.22622
sTNF RII	RJ-01	5.37562
sTNF RII	RJ-02	10.8237
sTNF RII	RJ-03	3.39408
sTNF RII	RJ-04	4.32446
sTNF RII	RJ-05	4.66218
sTNF RII	RJ-22	7.15311
sTNF RII	RJ-23	4.74715
sTNF RII	RJ-24	4.81018
sTNF RII	RJ-25	5.23084
sTNF RII	RJ-26	6.90476
sTNF RII	RJ-27	3.55147
sTNF RII	RJ-29	3.1799
sTNF RII	RJ-30	1.65474
sTNF RII	RJ-31	3.68707
sTNF RII	RJ-32	3.32055
CCL3	CZ-01	3.78569
CCL3	CZ-02	4.12494
CCL3	CZ-03	0.498981
CCL3	JS-02	1.6111
CCL3	JS-03	72.6385
CCL3	JS-04	2.71076
CCL3	JS-05	16.6924
CCL3	JS-06	2.84823
CCL3	JS-07	2.29461
CCL3	JS-08	3.22667
CCL3	JS-09	3.85346
CCL3	RJ-01	4.03117
CCL3	RJ-02	5.41418
CCL3	RJ-03	4.0961
CCL3	RJ-04	5.17264
CCL3	RJ-05	1.75051
CCL3	RJ-22	7.41544
CCL3	RJ-23	5.81071
CCL3	RJ-24	5.43826
CCL3	RJ-25	5.99794
CCL3	RJ-26	6.62403
CCL3	RJ-27	2.2436
CCL3	RJ-29	2.43678
CCL3	RJ-30	0.589122
CCL3	RJ-31	7.53615
CCL3	RJ-32	2.78106
IFN-gamma	CZ-01	2.15385
IFN-gamma	CZ-02	4.27189
IFN-gamma	CZ-03	195.285
IFN-gamma	JS-02	4.82927
IFN-gamma	JS-03	2.45539
IFN-gamma	JS-04	2.52074
IFN-gamma	JS-05	1.88304
IFN-gamma	JS-06	12.4785
IFN-gamma	JS-07	11.9954
IFN-gamma	JS-08	3.5553
IFN-gamma	JS-09	4.06682
IFN-gamma	RJ-01	4.99399
IFN-gamma	RJ-02	5.46894
IFN-gamma	RJ-03	28.4569
IFN-gamma	RJ-04	1.86373
IFN-gamma	RJ-05	1.93387
IFN-gamma	RJ-22	11.6903
IFN-gamma	RJ-23	5.47584
IFN-gamma	RJ-24	1.06793
IFN-gamma	RJ-25	7.85054
IFN-gamma	RJ-26	6.09647
IFN-gamma	RJ-27	1
IFN-gamma	RJ-29	1.63087
IFN-gamma	RJ-30	1
IFN-gamma	RJ-31	2.33696
IFN-gamma	RJ-32	1
IL-18	CZ-01	3.98007
IL-18	CZ-02	7.31446
IL-18	CZ-03	3.16751
IL-18	JS-02	2.64318
IL-18	JS-03	3.60397
IL-18	JS-04	4.06531
IL-18	JS-05	1.34808
IL-18	JS-06	3.75755
IL-18	JS-07	3.96908
IL-18	JS-08	3.41368
IL-18	JS-09	3.83517
IL-18	RJ-01	3.97842
IL-18	RJ-02	12.6466
IL-18	RJ-03	3.34397
IL-18	RJ-04	6.11371
IL-18	RJ-05	4.29823
IL-18	RJ-22	7.54676
IL-18	RJ-23	7.00202
IL-18	RJ-24	3.57486
IL-18	RJ-25	3.89881
IL-18	RJ-26	2.92424
IL-18	RJ-27	3.74416
IL-18	RJ-29	1.64212
IL-18	RJ-30	1.23781
IL-18	RJ-31	3.37442
IL-18	RJ-32	3.26055
IL-1beta	CZ-01	10.0933
IL-1beta	CZ-02	4.28889
IL-1beta	CZ-03	5.20755
IL-1beta	JS-02	1.87671
IL-1beta	JS-03	112.926
IL-1beta	JS-04	3.72603
IL-1beta	JS-05	558.484
IL-1beta	JS-06	5.6281
IL-1beta	JS-07	3.02548
IL-1beta	JS-08	2.00495
IL-1beta	JS-09	3.34711
IL-1beta	RJ-01	6.19444
IL-1beta	RJ-02	7.63102
IL-1beta	RJ-03	2.93048
IL-1beta	RJ-04	6.34104
IL-1beta	RJ-05	1.096
IL-1beta	RJ-22	5.87069
IL-1beta	RJ-23	1.46037
IL-1beta	RJ-24	1.91096
IL-1beta	RJ-25	3.78421
IL-1beta	RJ-26	3.11673
IL-1beta	RJ-27	1.71206
IL-1beta	RJ-29	1.16493
IL-1beta	RJ-30	1
IL-1beta	RJ-31	1.12329
IL-1beta	RJ-32	1.1636
CCL2	CZ-01	3.36158
CCL2	CZ-02	5.94852
CCL2	CZ-03	12.9143
CCL2	JS-02	2.40377
CCL2	JS-03	17.6867
CCL2	JS-04	1.68065
CCL2	JS-05	9.55724
CCL2	JS-06	8.44225
CCL2	JS-07	11.8252
CCL2	JS-08	2.86573
CCL2	JS-09	2.61564
CCL2	RJ-01	2.6438
CCL2	RJ-02	2.54397
CCL2	RJ-03	16.4006
CCL2	RJ-04	0.793065
CCL2	RJ-05	0.882995
CCL2	RJ-22	1.29253
CCL2	RJ-23	5.02912
CCL2	RJ-24	3.06276
CCL2	RJ-25	3.34416
CCL2	RJ-26	4.96307
CCL2	RJ-27	6.68909
CCL2	RJ-29	2.84243
CCL2	RJ-30	0.942063
CCL2	RJ-31	2.20904
CCL2	RJ-32	0.713942
IFN-alpha	CZ-01	14.3579
IFN-alpha	CZ-02	0.773333
IFN-alpha	CZ-03	168.1
IFN-alpha	JS-02	5.76708
IFN-alpha	JS-03	4.88969
IFN-alpha	JS-04	2.29193
IFN-alpha	JS-05	1.86077
IFN-alpha	JS-06	3.7094
IFN-alpha	JS-07	6.98447
IFN-alpha	JS-08	1.21289
IFN-alpha	JS-09	0.359219
IFN-alpha	RJ-01	82
IFN-alpha	RJ-02	44.8512
IFN-alpha	RJ-03	3.54839
IFN-alpha	RJ-04	27.0982
IFN-alpha	RJ-05	1.4456
IFN-alpha	RJ-22	22.3462
IFN-alpha	RJ-23	1.22744
IFN-alpha	RJ-24	1.28302
IFN-alpha	RJ-25	4.55094
IFN-alpha	RJ-26	2.96226
IFN-alpha	RJ-27	2.81132
IFN-alpha	RJ-29	1.04528
IFN-alpha	RJ-30	0.956679
IFN-alpha	RJ-31	1.16226
IFN-alpha	RJ-32	1
sPD-L1	CZ-01	3.21525
sPD-L1	CZ-02	4.53758
sPD-L1	CZ-03	23.902
sPD-L1	JS-02	2.10765
sPD-L1	JS-03	1.67092
sPD-L1	JS-04	1.90847
sPD-L1	JS-05	1.66187
sPD-L1	JS-06	2.90154
sPD-L1	JS-07	5.13051
sPD-L1	JS-08	3.54951
sPD-L1	JS-09	1.59854
sPD-L1	RJ-01	2.69291
sPD-L1	RJ-02	7.52351
sPD-L1	RJ-03	4.6565
sPD-L1	RJ-04	1.99361
sPD-L1	RJ-05	3.51381
sPD-L1	RJ-22	3.3713
sPD-L1	RJ-23	2.08542
sPD-L1	RJ-24	2.15906
sPD-L1	RJ-25	2.68131
sPD-L1	RJ-26	3.60408
sPD-L1	RJ-27	2.50515
sPD-L1	RJ-29	1.53596
sPD-L1	RJ-30	0.729096
sPD-L1	RJ-31	1.73375
sPD-L1	RJ-32	1.31479

## Sheet: Fig2c
ID_group	id	group	Mean_crs_grade	Cytokine_C1	Cytokine_C2	Cytokine_C3	Cytokine_C4	Cytokine_C5
CZ-01_day3~5	CZ-01	day3~5	0.230769	-0.303819	-0.827441	-0.2552	0.0318897	0.303994
CZ-02_day3~5	CZ-02	day3~5	0.538462	-0.545058	0.138428	0.442309	0.897976	0.839288
CZ-03_day3~5	CZ-03	day3~5	0.153846	0.286409	-0.347494	-0.470587	-0.275917	-0.333347
JS-02_day3~5	JS-02	day3~5	0.346154	0.546528	-0.511511	0.160563	0.506331	1.60803
JS-04_day3~5	JS-04	day3~5	0.538462	0.245632	0.311815	0.0740079	0.186945	0.857115
JS-05_day3~5	JS-05	day3~5	0.346154	-0.520761	0.61517	0.405534	0.930296	0.3301
JS-06_day3~5	JS-06	day3~5	0.346154	0.811752	0.0294683	0.758932	1.40662	1.0632
JS-07_day3~5	JS-07	day3~5	0.153846	0.501365	0.18117	0.477397	1.05834	0.0295491
JS-08_day3~5	JS-08	day3~5	0.346154	0.654698	-0.619342	0.274184	1.06587	2.01394
JS-09_day3~5	JS-09	day3~5	0.346154	0.629026	-0.379629	0.272226	1.05717	1.53313
RJ-01_day3~5	RJ-01	day3~5	0.346154	-1.15177	-1.15402	-0.732168	0.279324	0.42462
RJ-02_day3~5	RJ-02	day3~5	0.538462	0.137812	-0.755628	-0.404696	0.48126	0.996245
RJ-05_day3~5	RJ-05	day3~5	0.230769	-0.984292	-0.139414	0.104303	-0.436021	0.218575
RJ-22_day3~5	RJ-22	day3~5	0.538462	-0.793562	-0.352289	0.333921	0.872688	0.776309
RJ-23_day3~5	RJ-23	day3~5	0.230769	-0.417546	-0.187958	-0.0874338	-0.0004072	0.14184
RJ-26_day3~5	RJ-26	day3~5	0.346154	0.326448	-0.00192976	0.0362607	0.408441	0.45906
RJ-27_day3~5	RJ-27	day3~5	0.230769	0.730383	-0.57062	0.0771972	0.32256	0.926482
RJ-32_day3~5	RJ-32	day3~5	0.346154	-0.361041	-0.44556	-0.161841	0.0277218	0.495102
JS-03_day3~5	JS-03	day3~5	0.346154	2.44665	0.996178	0.487882	2.64582	4.94937
RJ-03_day3~5	RJ-03	day3~5	0.538462	0.268164	-0.286066	-0.162212	0.0531247	0.0752243
RJ-04_day3~5	RJ-04	day3~5	0.230769	-0.956401	-0.497421	0.127192	1.59071	1.96159
RJ-24_day3~5	RJ-24	day3~5	0.230769	0.224398	-0.465839	-0.00974485	0.0660801	1.00287
RJ-31_day3~5	RJ-31	day3~5	0.346154	0.148983	-0.0131971	0.0652304	0.107373	-0.280172
RJ-30_day3~5	RJ-30	day3~5	0.538462	-0.18264	0.276751	-0.135811	0.230985	1.42039
RJ-25_day3~5	RJ-25	day3~5	0.346154	1.05624	0.586792	0.555521	1.58425	3.07308
CZ-01_day6~9	CZ-01	day6~9	0.961538	-0.52365	-0.0182791	-0.256542	0.190243	1.1249
JS-04_day6~9	JS-04	day6~9	1.34615	0.396436	0.203448	0.186878	0.38518	1.54844
JS-05_day6~9	JS-05	day6~9	1.34615	1.3625	1.01742	-0.013804	1.74411	2.86135
JS-08_day6~9	JS-08	day6~9	1.34615	0.523598	-0.790645	0.09959	0.467985	1.94412
JS-09_day6~9	JS-09	day6~9	1.34615	-0.00368789	-0.773592	-0.0938316	-0.0772236	-0.602063
CZ-02_day6~9	CZ-02	day6~9	1.5	0.835626	1.08681	0.872131	1.96245	3.28472
CZ-03_day6~9	CZ-03	day6~9	1.34615	0.22856	-0.350931	-0.0666015	-0.0983448	0.111878
JS-02_day6~9	JS-02	day6~9	1.34615	0.128995	-0.731931	0.138707	0.673778	1.99479
JS-03_day6~9	JS-03	day6~9	1.34615	0.634196	-0.52969	0.0715006	0.693507	2.7853
JS-06_day6~9	JS-06	day6~9	1.34615	0.596016	-0.312872	0.0583226	0.345851	1.0743
JS-07_day6~9	JS-07	day6~9	0.961538	0.19598	-0.0852718	0.217319	0.767248	0.291952
RJ-01_day6~9	RJ-01	day6~9	1.5	-1.3198	-1.20486	-0.011968	0.568372	0.5133
RJ-02_day6~9	RJ-02	day6~9	1.34615	0.589265	-0.927612	0.00411941	0.875462	1.03203
RJ-03_day6~9	RJ-03	day6~9	1.34615	-0.345378	0.0128216	0.0204385	-0.0470039	0.279086
RJ-31_day6~9	RJ-31	day6~9	1.5	0.698484	-0.198308	0.023588	1.51081	2.96275
RJ-22_day6~9	RJ-22	day6~9	1.5	0.182685	-0.15848	1.11599	2.71925	4.86147
RJ-27_day6~9	RJ-27	day6~9	0.961538	2.02692	-0.462498	0.143552	1.69903	4.23874
RJ-29_day6~9	RJ-29	day6~9	1.34615	0.53267	-0.0925286	0.0549711	1.266	3.32801
RJ-32_day6~9	RJ-32	day6~9	1.56	-0.167476	-0.583037	0.184649	0.713535	3.38629
RJ-04_day6~9	RJ-04	day6~9	0.961538	-1.23402	-0.72425	0.157478	1.06427	2.79519
RJ-05_day6~9	RJ-05	day6~9	1.5	-0.650961	-0.153512	0.123009	-0.00100014	1.28677
RJ-23_day6~9	RJ-23	day6~9	1.56	1.17954	-0.267034	0.160982	1.91576	4.65664
RJ-24_day6~9	RJ-24	day6~9	1.34615	1.25979	-0.15753	0.148208	1.75593	3.9409
RJ-25_day6~9	RJ-25	day6~9	1.56	1.35599	0.549051	0.704549	2.26263	5.18619
RJ-26_day6~9	RJ-26	day6~9	1.5	2.43633	0.50817	0.830943	2.80745	4.96002
RJ-32_day10~12	RJ-32	day10~12	1.76	-0.487376	-0.930658	-0.00830847	0.356245	2.1117
CZ-01_day10~12	CZ-01	day10~12	1.68	1.26509	0.147125	0.154931	1.5556	3.33301
CZ-02_day10~12	CZ-02	day10~12	1.56	0.200006	-0.634705	0.591828	1.87458	2.87422
JS-02_day10~12	JS-02	day10~12	1.64	0.708422	-0.858145	0.403287	1.57591	4.00209
JS-03_day10~12	JS-03	day10~12	1.76	0.548962	-1.00486	0.164493	1.10605	2.47412
JS-04_day10~12	JS-04	day10~12	1.64	1.11496	0.54684	0.300603	1.29679	2.3163
JS-05_day10~12	JS-05	day10~12	1.64	-0.125359	0.459501	-0.0537132	0.328898	0.952902
JS-06_day10~12	JS-06	day10~12	1.64	1.92071	-0.445241	0.314338	1.87079	4.6693
JS-07_day10~12	JS-07	day10~12	1.56	2.18875	0.444704	0.44301	2.13793	3.10169
JS-08_day10~12	JS-08	day10~12	1.64	0.964136	0.10908	0.203767	1.03686	2.45986
JS-09_day10~12	JS-09	day10~12	1.64	-0.308238	-0.668467	-0.0451443	0.136579	0.59703
RJ-01_day10~12	RJ-01	day10~12	1.76	-1.34427	-1.38791	-0.0703875	1.6468	2.74969
RJ-04_day10~12	RJ-04	day10~12	1.64	-0.590044	-0.747021	0.266438	1.32536	2.72187
RJ-24_day10~12	RJ-24	day10~12	1.64	-0.155407	-1.52741	0.077113	0.935802	2.87094
RJ-26_day10~12	RJ-26	day10~12	1.76	-0.53143	-1.00057	0.0480924	0.641231	1.7064
RJ-27_day10~12	RJ-27	day10~12	1.64	0.596064	-1.56814	0.104757	0.679166	2.34609
RJ-31_day10~12	RJ-31	day10~12	1.76	-0.693517	-0.4363	-0.16988	0.241188	0.287571
CZ-03_day10~12	CZ-03	day10~12	1.64	3.96106	-0.498737	1.28566	3.89399	5.15144
RJ-02_day10~12	RJ-02	day10~12	1.68	1.93765	-2.123	0.671293	3.75221	5.78197
RJ-03_day10~12	RJ-03	day10~12	1.68	1.77129	-0.165857	0.389644	1.97978	3.66277
RJ-05_day10~12	RJ-05	day10~12	1.64	0.901982	-0.632975	0.543802	1.153	2.48264
RJ-22_day10~12	RJ-22	day10~12	1.76	0.0674863	-1.17784	0.764177	2.5755	4.81277
RJ-23_day10~12	RJ-23	day10~12	1.76	-1.27184	-1.10697	-0.0889344	0.471938	1.83065
RJ-25_day10~12	RJ-25	day10~12	1.76	-1.10761	-1.00519	-0.381297	0.637182	2.72832
CZ-01_day13~15	CZ-01	day13~15	1.41667	1.25971	-1.50457	-0.0464384	1.20909	3.00772
JS-02_day13~15	JS-02	day13~15	1.625	-0.371458	-1.2995	0.187515	0.4078	0.707478
JS-04_day13~15	JS-04	day13~15	1.625	-0.363488	-0.477758	0.21887	0.253807	0.327873
JS-05_day13~15	JS-05	day13~15	1.625	-0.778068	-0.404698	-0.0966689	0.423743	0.722128
JS-07_day13~15	JS-07	day13~15	1.625	-0.657365	-1.12714	0.271049	0.486569	0.361856
JS-08_day13~15	JS-08	day13~15	1.68	0.930929	-0.563534	0.0884376	1.16376	2.50533
RJ-05_day13~15	RJ-05	day13~15	1.41667	-1.09669	-1.07079	-0.0461598	-0.149262	0.53026
RJ-22_day13~15	RJ-22	day13~15	1.625	-1.12103	-0.689927	0.630283	1.25694	1.29707
RJ-23_day13~15	RJ-23	day13~15	1.625	-0.129151	-0.34192	-0.00620531	0.41612	2.03856
RJ-26_day13~15	RJ-26	day13~15	1.41667	-0.284576	-0.198012	0.178664	0.616446	1.60761
RJ-27_day13~15	RJ-27	day13~15	1.36364	0.779089	-0.987483	0.366959	0.992542	2.51781
RJ-29_day13~15	RJ-29	day13~15	1.41667	-0.273596	-0.384569	-0.125312	0.102292	1.2264
RJ-31_day13~15	RJ-31	day13~15	1.41667	-0.883406	-0.129996	0.0472178	0.218759	0.00534146
RJ-32_day13~15	RJ-32	day13~15	1.41667	-0.967797	-0.382569	0.135782	0.255622	1.08935
JS-03_day13~15	JS-03	day13~15	1.625	1.39812	-0.911617	0.112084	0.846125	2.1485
RJ-01_day13~15	RJ-01	day13~15	1.41667	-0.691478	-0.116225	0.352313	3.37928	5.00589
RJ-02_day13~15	RJ-02	day13~15	1.625	0.413016	-2.83541	0.369862	2.97652	3.58233
RJ-24_day13~15	RJ-24	day13~15	1.625	-0.05096	-1.72703	0.0903778	0.669396	2.57069
RJ-25_day13~15	RJ-25	day13~15	1.625	-1.15424	-0.995902	-0.155253	0.327707	1.13832
CZ-02_day13~15	CZ-02	day13~15	1.41667	-0.0794783	-0.553067	0.851845	1.31866	2.14411
JS-06_day13~15	JS-06	day13~15	1.625	0.528197	-2.21527	0.290009	1.23914	3.23207
JS-09_day13~15	JS-09	day13~15	1.625	0.77694	0.602039	0.353811	1.52049	1.89087
RJ-03_day13~15	RJ-03	day13~15	1.625	0.450895	-1.02872	0.235682	1.53979	2.27418
RJ-04_day13~15	RJ-04	day13~15	1.41667	-0.336079	-0.729539	0.310023	2.12961	4.32059
CZ-01_day20~21	CZ-01	day20~21	0.9	-0.549601	-1.6408	-0.442473	-0.090221	0.357404
JS-03_day20~21	JS-03	day20~21	0.666667	1.01418	-0.478549	0.0162917	0.331074	0.772212
JS-04_day20~21	JS-04	day20~21	0.666667	0.915539	0.406672	0.313011	0.868377	0.962514
JS-06_day20~21	JS-06	day20~21	0.666667	0.38741	-0.111771	0.205967	0.606056	1.89582
JS-07_day20~21	JS-07	day20~21	0.833333	-0.199087	0.546115	0.157008	0.173079	-0.852344
JS-08_day20~21	JS-08	day20~21	0.894737	-0.142267	0.0760635	-0.0263097	-0.127035	-0.122009
RJ-03_day20~21	RJ-03	day20~21	0.666667	0.282581	0.026684	-0.115183	-0.502549	-0.24209
JS-05_day20~21	JS-05	day20~21	0.666667	-0.445536	0.23607	0.0623781	0.281486	0.118555
JS-09_day20~21	JS-09	day20~21	0.666667	-0.177862	0.275495	0.353245	0.385414	-0.0324442
RJ-01_day20~21	RJ-01	day20~21	0.666667	-1.88143	-1.46752	-0.027124	2.03999	1.09584
RJ-02_day20~21	RJ-02	day20~21	0.666667	-0.180379	-1.33652	0.0809197	0.696291	1.31541
RJ-22_day20~21	RJ-22	day20~21	0.666667	-0.845656	-0.417297	0.859364	2.18642	2.76742
RJ-23_day20~21	RJ-23	day20~21	0.666667	-1.51765	-1.48168	0.0550407	0.763561	2.49551
RJ-04_day20~21	RJ-04	day20~21	1.1	-1.48071	-1.63463	0.275693	1.55192	3.36438
RJ-24_day20~21	RJ-24	day20~21	1.1	0.752979	-1.91675	0.221181	0.94064	3.03264
RJ-25_day20~21	RJ-25	day20~21	0.833333	-0.395179	-0.631893	-0.247589	0.644869	1.92539
RJ-32_day20~21	RJ-32	day20~21	0.666667	-0.806591	-0.883503	0.0399245	-0.00858534	0.880484
RJ-31_day20~21	RJ-31	day20~21	0.833333	-0.21321	-0.2142	-0.018091	0.446691	1.21284

## Sheet: Fig2d
Granzyme B	sIL-2 R alpha	sTNF RII	Mean_crs_grade
-0.0866942	0.0119065	0.0661605	0.230769
-0.873362	0.261012	0.301787	0.961538
2.79514	1.73277	1.64231	1.68
3.33863	2.60016	1.92273	1.41667
0.00491214	1.10549	0.420775	0.9
1.60548	1.24234	0.273614	0.538462
5.47269	2.78142	2.07	1.5
4.6169	2.76368	2.04704	1.56
2.62052	2.41537	1.80557	1.41667
0.785903	0.133155	0.0851931	0.153846
2.65416	0.0331081	0.114427	1.34615
9.40939	4.4377	3.17433	1.64
0.8025	0.359985	0.170681	0.346154
1.50927	1.46625	0.395014	1.34615
4.87635	2.92977	1.56728	1.64
2.13868	1.58268	0.571295	1.625
1.71601	1.53602	0.996959	0.346154
2.99118	1.5137	1.17272	1.34615
3.77598	1.84145	1.38877	1.76
3.22692	1.88664	1.33126	1.625
0.92221	1.32083	0.601562	0.666667
1.05992	0.127913	-0.081998	0.538462
2.47921	0.722468	0.549812	1.34615
5.8749	2.49367	1.73783	1.64
2.81467	1.83085	1.0895	1.625
1.05518	1.19106	0.420984	0.666667
0.330002	0.790587	-0.184356	0.346154
0.0390309	0.376697	-0.0911848	1.34615
2.4061	1.27587	0.539339	1.64
1.19747	1.12742	0.513043	1.625
0.555841	1.03113	0.239457	0.666667
1.0636	1.13512	0.580246	0.346154
2.54672	0.355322	0.272464	1.34615
5.86729	1.80324	1.82498	1.64
5.35056	1.87799	2.48251	1.625
1.70479	0.721366	3.04784	0.666667
0.918189	0.85888	0.164071	0.153846
2.6591	1.18499	0.428374	0.961538
7.30646	3.37077	2.2558	1.56
2.11271	1.89802	0.987618	1.625
0.627217	1.35694	0.402489	0.833333
0.55378	2.08219	0.967951	0.346154
1.03084	1.40115	0.872824	1.34615
1.95196	1.74434	1.76295	1.64
3.52479	2.68177	2.41473	1.68
-0.712177	1.20977	0.341549	0.894737
1.73291	1.44359	0.942162	0.346154
1.20105	0.973356	0.292363	1.34615
2.22784	1.15325	1.10312	1.64
2.59094	1.63541	1.1546	1.625
1.10333	1.13617	0.159505	0.666667
0.674801	0.56751	0.464127	0.346154
0.326104	0.470772	0.408002	1.5
2.50775	1.80653	1.31423	1.76
3.32829	2.48888	2.42643	1.41667
-0.473351	1.741	0.704916	0.666667
0.99444	0.596995	0.263369	0.538462
2.38118	1.12618	0.578708	1.34615
6.29693	4.41429	3.43612	1.68
4.78579	3.77166	2.85204	1.625
1.08158	2.00493	0.678416	0.666667
-0.276232	0.449865	0.20529	0.538462
0.600289	0.12143	0.0540206	1.34615
5.984	2.07371	1.75628	1.68
4.29496	1.97383	1.76302	1.625
0.307093	-0.120674	-0.520126	0.666667
1.72134	0.66022	0.437411	0.230769
1.0083	1.44198	0.734009	0.961538
1.54432	1.95783	0.666467	1.64
5.43591	2.62547	2.11252	1.41667
3.32986	2.3353	1.32287	1.1
1.54432	0.574636	-0.100606	0.230769
5.2105	1.13189	0.772035	1.5
7.07544	2.73893	2.221	1.64
1.78981	1.26828	0.742091	1.41667
2.90515	0.93072	0.270298	0.538462
6.54762	2.94225	2.35787	1.5
6.61737	3.37155	2.83857	1.76
1.46286	1.62569	1.04779	1.625
5.39694	2.20837	2.62169	0.666667
-0.198156	0.657402	0.141136	0.230769
4.3314	3.27681	2.04147	1.56
1.0519	2.38056	1.68112	1.76
0.178547	1.67988	1.30369	1.625
1.54509	2.6037	2.24706	0.666667
1.85501	0.203355	0.47019	0.230769
6.78665	2.02432	2.26609	1.34615
5.06683	2.31723	2.06299	1.64
3.76074	1.7103	1.37306	1.625
5.82126	1.76128	1.75526	1.1
3.59678	1.07543	0.564102	0.346154
5.60023	2.88946	2.38704	1.56
7.22754	2.11269	1.22426	1.76
1.53273	2.03429	0.973666	1.625
3.63892	0.748535	0.441357	0.833333
2.01531	1.70088	0.685849	0.346154
7.76305	4.54227	2.78759	1.5
1.94737	3.00741	1.60015	1.76
0.879658	2.31175	1.35116	1.41667
0.580433	0.914351	0.677665	0.230769
6.41391	2.02118	1.51311	0.961538
3.66058	1.96156	1.57772	1.64
3.72801	1.70296	1.82841	1.36364
4.90259	1.70044	1.66898	1.34615
1.51984	1.06165	0.745658	1.41667
1.41442	1.34594	0.726605	0.538462
0.896995	0.397294	0.223357	0.346154
6.28615	1.85474	1.88248	1.5
1.81376	1.05728	1.04425	1.76
-0.112038	0.791057	0.45399	1.41667
1.69448	0.230754	1.0013	0.833333
2.27872	0.506668	0.0902402	0.346154
7.54664	1.8345	1.73142	1.56
5.25352	1.61873	1.32046	1.76
2.27872	1.19166	0.857341	1.41667
0.426815	0.355692	0.673777	0.666667

## Sheet: Fig3a-b
	time	CZ-01	time	CZ-02	time	CZ-03	time	JS-02	time	JS-03	time	JS-04	time	JS-05	time	JS-06	time	JS-07	time	JS-08	time	JS-09	time	RJ-01	time	RJ-02	time	RJ-03	time	RJ-04	time	RJ-05	time	RJ-22	time	RJ-23	time	RJ-24	time	RJ-25	time	RJ-26	time	RJ-27	time	RJ-29	time	RJ-30	time
	0	0	0	0	0	0	0	0	0	0	0	0	0	0	0	0	0	0	0	0	0	0	0	0	0	0	0	0	0	0	0	0	0	0	0	0	0	0	0	0	0	0	0	0	0	0	0	0	0
	4	0.132139	4	0.876354	4	-0.297076	4	0.91222	4	3.49449	4	0.43385	4	0.709171	4	1.2801	4	0.679313	4	1.41516	4	1.23252	4	0.332854	4	0.670991	4	0.0612667	4	1.72735	4	-0.194854	4	0.83718	4	0.0519996	4	0.411213	4	2.13277	4	0.42709	4	0.545058	7.5	2.02569	4	0.669186	4
	7.5	0.53459	7.5	2.4496	7.5	-0.0208943	7.5	1.16047	7.5	1.46417	7.5	0.813749	7.5	2.15573	7.5	0.614226	7.5	0.592139	7.5	1.01183	7.5	-0.270585	7.5	0.548082	7.5	0.933144	7.5	0.0731343	7.5	1.70198	7.5	0.473442	7.5	3.50849	7.5	2.92556	7.5	2.56092	7.5	3.33974	7.5	3.6005	7.5	2.63471	14	0.516436			7.5
	11	2.21043	11	2.24287	11	4.35726	11	2.46977	11	1.61008	11	1.6724	11	0.558794	11	2.90182	11	2.493	11	1.56112	11	0.306219	11	2.05313	11	4.50002	11	2.59983	11	1.83986	11	1.64287	11	3.39976	11	0.972515	11	1.64875	11	1.4076	11	1.03366	11	1.29329					11
	14	1.87175	14	1.62277			14	0.518207	14	1.32595	14	0.281094	14	0.533675	14	1.97338	14	0.440622	14	1.65802	14	1.65695	14	3.97856	14	3.19971	14	1.81035	14	2.93681	14	0.101088	14	1.27173	14	1.01386	14	1.36987	14	0.626355	14	0.981611	14	1.55448					14
	20.5	0.0746935							20.5	0.493598	20.5	0.903059	20.5	0.221459	20.5	1.08123	20.5	-0.204708	20.5	-0.125183	20.5	0.231466	20.5	1.69215	20.5	0.924388	20.5	-0.40659	20.5	2.21967			20.5	2.40047	20.5	1.40165	20.5	1.71138	20.5	1.11664									20.5
[truncated: 3 more columns]

## Sheet: Fig3c-d
	id	group	PatientGroup	TotalCytokine	Cytokine_C1	Cytokine_C2	Cytokine_C3	Cytokine_C4	Cytokine_C5
	CZ-01	day0	Group2	0	0	0	0	0	0
	CZ-02	day0	Group1	0	0	0	0	0	0
	CZ-03	day0	Group1	0	0	0	0	0	0
	JS-02	day0	Group2	0	0	0	0	0	0
	JS-03	day0	Group2	0	0	0	0	0	0
	JS-04	day0	Group2	0	0	0	0	0	0
	JS-05	day0	Group2	0	0	0	0	0	0
	JS-06	day0	Group1	0	0	0	0	0	0
	JS-07	day0	Group2	0	0	0	0	0	0
	JS-08	day0	Group2	0	0	0	0	0	0
	JS-09	day0	Group2	0	0	0	0	0	0
	RJ-01	day0	Group1	0	0	0	0	0	0
	RJ-02	day0	Group1	0	0	0	0	0	0
	RJ-03	day0	Group2	0	0	0	0	0	0
	RJ-04	day0	Group1	0	0	0	0	0	0
	RJ-05	day0	Group2	0	0	0	0	0	0
	RJ-22	day0	Group1	0	0	0	0	0	0
	RJ-23	day0	Group2	0	0	0	0	0	0
	RJ-24	day0	Group2	0	0	0	0	0	0
	RJ-25	day0	Group2	0	0	0	0	0	0
	RJ-26	day0	Group2	0	0	0	0	0	0
	RJ-27	day0	Group2	0	0	0	0	0	0
	RJ-29	day0	Group2	0	0	0	0	0	0
	RJ-30	day0	Group1	0	0	0	0	0	0
	RJ-31	day0	Group2	0	0	0	0	0	0
	RJ-32	day0	Group2	0	0	0	0	0	0
	CZ-01	day3~5	Group2	-0.231552	-0.303819	-0.827441	-0.2552	0.0318897	0.303994
	CZ-02	day3~5	Group1	0.462941	-0.545058	0.138428	0.442309	0.897976	0.839288
	CZ-03	day3~5	Group1	-0.346724	0.286409	-0.347494	-0.470587	-0.275917	-0.333347
	JS-02	day3~5	Group2	0.309819	0.546528	-0.511511	0.160563	0.506331	1.60803
	JS-04	day3~5	Group2	0.236329	0.245632	0.311815	0.0740079	0.186945	0.857115
	JS-05	day3~5	Group2	0.473735	-0.520761	0.61517	0.405534	0.930296	0.3301
	JS-06	day3~5	Group1	0.805143	0.811752	0.0294683	0.758932	1.40662	1.0632
	JS-07	day3~5	Group2	0.493298	0.501365	0.18117	0.477397	1.05834	0.0295491
	JS-08	day3~5	Group2	0.508042	0.654698	-0.619342	0.274184	1.06587	2.01394
	JS-09	day3~5	Group2	0.487869	0.629026	-0.379629	0.272226	1.05717	1.53313
	RJ-01	day3~5	Group1	-0.497111	-1.15177	-1.15402	-0.732168	0.279324	0.42462
	RJ-02	day3~5	Group1	-0.0916013	0.137812	-0.755628	-0.404696	0.48126	0.996245
	RJ-05	day3~5	Group2	-0.100214	-0.984292	-0.139414	0.104303	-0.436021	0.218575
	RJ-22	day3~5	Group1	0.304247	-0.793562	-0.352289	0.333921	0.872688	0.776309
	RJ-23	day3~5	Group2	-0.0821298	-0.417546	-0.187958	-0.0874338	-0.0004072	0.14184
	RJ-26	day3~5	Group2	0.170762	0.326448	-0.00192976	0.0362607	0.408441	0.45906
	RJ-27	day3~5	Group2	0.159557	0.730383	-0.57062	0.0771972	0.32256	0.926482
	RJ-32	day3~5	Group2	-0.108736	-0.361041	-0.44556	-0.161841	0.0277218	0.495102
	JS-03	day3~5	Group2	1.63614	2.44665	0.996178	0.487882	2.64582	4.94937
	RJ-03	day3~5	Group2	-0.0846862	0.268164	-0.286066	-0.162212	0.0531247	0.0752243
	RJ-04	day3~5	Group1	0.452151	-0.956401	-0.497421	0.127192	1.59071	1.96159
	RJ-24	day3~5	Group2	0.0619573	0.224398	-0.465839	-0.00974485	0.0660801	1.00287
	RJ-31	day3~5	Group2	0.0265194	0.148983	-0.0131971	0.0652304	0.107373	-0.280172
	RJ-30	day3~5	Group1	0.179488	-0.18264	0.276751	-0.135811	0.230985	1.42039
	RJ-25	day3~5	Group2	1.08476	1.05624	0.586792	0.555521	1.58425	3.07308
	CZ-01	day6~9	Group2	0.0114203	-0.52365	-0.0182791	-0.256542	0.190243	1.1249
	JS-04	day6~9	Group2	0.398591	0.396436	0.203448	0.186878	0.38518	1.54844
	JS-05	day6~9	Group2	0.921254	1.3625	1.01742	-0.013804	1.74411	2.86135
	JS-08	day6~9	Group2	0.265593	0.523598	-0.790645	0.09959	0.467985	1.94412
	JS-09	day6~9	Group2	-0.254411	-0.00368789	-0.773592	-0.0938316	-0.0772236	-0.602063
	CZ-02	day6~9	Group1	1.39627	0.835626	1.08681	0.872131	1.96245	3.28472
	CZ-03	day6~9	Group1	-0.0796213	0.22856	-0.350931	-0.0666015	-0.0983448	0.111878
	JS-02	day6~9	Group2	0.313596	0.128995	-0.731931	0.138707	0.673778	1.99479
	JS-03	day6~9	Group2	0.443624	0.634196	-0.52969	0.0715006	0.693507	2.7853
	JS-06	day6~9	Group1	0.20588	0.596016	-0.312872	0.0583226	0.345851	1.0743
	JS-07	day6~9	Group2	0.283062	0.19598	-0.0852718	0.217319	0.767248	0.291952
	RJ-01	day6~9	Group1	-0.118842	-1.3198	-1.20486	-0.011968	0.568372	0.5133
	RJ-02	day6~9	Group1	0.179115	0.589265	-0.927612	0.00411941	0.875462	1.03203
	RJ-03	day6~9	Group2	0.0116153	-0.345378	0.0128216	0.0204385	-0.0470039	0.279086
	RJ-31	day6~9	Group2	0.661317	0.698484	-0.198308	0.023588	1.51081	2.96275
	RJ-22	day6~9	Group1	1.59107	0.182685	-0.15848	1.11599	2.71925	4.86147
	RJ-27	day6~9	Group2	0.943634	2.02692	-0.462498	0.143552	1.69903	4.23874
	RJ-29	day6~9	Group2	0.675945	0.53267	-0.0925286	0.0549711	1.266	3.32801
	RJ-32	day6~9	Group2	0.507154	-0.167476	-0.583037	0.184649	0.713535	3.38629
	RJ-04	day6~9	Group1	0.40276	-1.23402	-0.72425	0.157478	1.06427	2.79519
	RJ-05	day6~9	Group2	0.136077	-0.650961	-0.153512	0.123009	-0.00100014	1.28677
	RJ-23	day6~9	Group2	1.0187	1.17954	-0.267034	0.160982	1.91576	4.65664
	RJ-24	day6~9	Group2	0.922478	1.25979	-0.15753	0.148208	1.75593	3.9409
	RJ-25	day6~9	Group2	1.54257	1.35599	0.549051	0.704549	2.26263	5.18619
	RJ-26	day6~9	Group2	1.74595	2.43633	0.50817	0.830943	2.80745	4.96002
	RJ-32	day10~12	Group2	0.124067	-0.487376	-0.930658	-0.00830847	0.356245	2.1117
	CZ-01	day10~12	Group2	0.866688	1.26509	0.147125	0.154931	1.5556	3.33301
	CZ-02	day10~12	Group1	0.879322	0.200006	-0.634705	0.591828	1.87458	2.87422
	JS-02	day10~12	Group2	0.860162	0.708422	-0.858145	0.403287	1.57591	4.00209
	JS-03	day10~12	Group2	0.44827	0.548962	-1.00486	0.164493	1.10605	2.47412
	JS-04	day10~12	Group2	0.82165	1.11496	0.54684	0.300603	1.29679	2.3163
	JS-05	day10~12	Group2	0.216503	-0.125359	0.459501	-0.0537132	0.328898	0.952902
	JS-06	day10~12	Group1	1.10109	1.92071	-0.445241	0.314338	1.87079	4.6693
	JS-07	day10~12	Group2	1.19628	2.18875	0.444704	0.44301	2.13793	3.10169
	JS-08	day10~12	Group2	0.660888	0.964136	0.10908	0.203767	1.03686	2.45986
	JS-09	day10~12	Group2	-0.0551393	-0.308238	-0.668467	-0.0451443	0.136579	0.59703
	RJ-01	day10~12	Group1	0.291514	-1.34427	-1.38791	-0.0703875	1.6468	2.74969
	RJ-04	day10~12	Group1	0.534218	-0.590044	-0.747021	0.266438	1.32536	2.72187
	RJ-24	day10~12	Group2	0.288354	-0.155407	-1.52741	0.077113	0.935802	2.87094
	RJ-26	day10~12	Group2	0.14516	-0.53143	-1.00057	0.0480924	0.641231	1.7064
	RJ-27	day10~12	Group2	0.232929	0.596064	-1.56814	0.104757	0.679166	2.34609
	RJ-31	day10~12	Group2	-0.114532	-0.693517	-0.4363	-0.16988	0.241188	0.287571
	CZ-03	day10~12	Group1	2.1253	3.96106	-0.498737	1.28566	3.89399	5.15144
	RJ-02	day10~12	Group1	1.48881	1.93765	-2.123	0.671293	3.75221	5.78197
	RJ-03	day10~12	Group2	1.07759	1.77129	-0.165857	0.389644	1.97978	3.66277
	RJ-05	day10~12	Group2	0.716707	0.901982	-0.632975	0.543802	1.153	2.48264
	RJ-22	day10~12	Group1	1.22105	0.0674863	-1.17784	0.764177	2.5755	4.81277
	RJ-23	day10~12	Group2	-0.00277728	-1.27184	-1.10697	-0.0889344	0.471938	1.83065
	RJ-25	day10~12	Group2	0.0259962	-1.10761	-1.00519	-0.381297	0.637182	2.72832
	CZ-01	day13~15	Group2	0.39764	1.25971	-1.50457	-0.0464384	1.20909	3.00772
	JS-02	day13~15	Group2	0.0100905	-0.371458	-1.2995	0.187515	0.4078	0.707478
	JS-04	day13~15	Group2	0.0858626	-0.363488	-0.477758	0.21887	0.253807	0.327873
	JS-05	day13~15	Group2	0.00448917	-0.778068	-0.404698	-0.0966689	0.423743	0.722128
	JS-07	day13~15	Group2	0.0337751	-0.657365	-1.12714	0.271049	0.486569	0.361856
	JS-08	day13~15	Group2	0.52569	0.930929	-0.563534	0.0884376	1.16376	2.50533
	RJ-05	day13~15	Group2	-0.237155	-1.09669	-1.07079	-0.0461598	-0.149262	0.53026
	RJ-22	day13~15	Group1	0.498808	-1.12103	-0.689927	0.630283	1.25694	1.29707
	RJ-23	day13~15	Group2	0.248423	-0.129151	-0.34192	-0.00620531	0.41612	2.03856
	RJ-26	day13~15	Group2	0.336636	-0.284576	-0.198012	0.178664	0.616446	1.60761
	RJ-27	day13~15	Group2	0.541828	0.779089	-0.987483	0.366959	0.992542	2.51781
	RJ-29	day13~15	Group2	0.022352	-0.273596	-0.384569	-0.125312	0.102292	1.2264
	RJ-31	day13~15	Group2	-0.0139178	-0.883406	-0.129996	0.0472178	0.218759	0.00534146
	RJ-32	day13~15	Group2	0.111441	-0.967797	-0.382569	0.135782	0.255622	1.08935
	JS-03	day13~15	Group2	0.406683	1.39812	-0.911617	0.112084	0.846125	2.1485
	RJ-01	day13~15	Group1	1.33654	-0.691478	-0.116225	0.352313	3.37928	5.00589
	RJ-02	day13~15	Group1	0.728667	0.413016	-2.83541	0.369862	2.97652	3.58233
	RJ-24	day13~15	Group2	0.181705	-0.05096	-1.72703	0.0903778	0.669396	2.57069
	RJ-25	day13~15	Group2	-0.11512	-1.15424	-0.995902	-0.155253	0.327707	1.13832
	CZ-02	day13~15	Group1	0.800586	-0.0794783	-0.553067	0.851845	1.31866	2.14411
	JS-06	day13~15	Group1	0.419256	0.528197	-2.21527	0.290009	1.23914	3.23207
	JS-09	day13~15	Group2	0.828145	0.77694	0.602039	0.353811	1.52049	1.89087
	RJ-03	day13~15	Group2	0.532986	0.450895	-1.02872	0.235682	1.53979	2.27418
	RJ-04	day13~15	Group1	0.915416	-0.336079	-0.729539	0.310023	2.12961	4.32059
	CZ-01	day20~21	Group2	-0.48486	-0.549601	-1.6408	-0.442473	-0.090221	0.357404
	JS-03	day20~21	Group2	0.149275	1.01418	-0.478549	0.0162917	0.331074	0.772212
	JS-04	day20~21	Group2	0.551661	0.915539	0.406672	0.313011	0.868377	0.962514
	JS-06	day20~21	Group1	0.438401	0.38741	-0.111771	0.205967	0.606056	1.89582
	JS-07	day20~21	Group2	0.0847797	-0.199087	0.546115	0.157008	0.173079	-0.852344
	JS-08	day20~21	Group2	-0.0479277	-0.142267	0.0760635	-0.0263097	-0.127035	-0.122009
	RJ-03	day20~21	Group2	-0.156609	0.282581	0.026684	-0.115183	-0.502549	-0.24209
	JS-05	day20~21	Group2	0.107096	-0.445536	0.23607	0.0623781	0.281486	0.118555
	JS-09	day20~21	Group2	0.267741	-0.177862	0.275495	0.353245	0.385414	-0.0324442
	RJ-01	day20~21	Group1	0.150661	-1.88143	-1.46752	-0.027124	2.03999	1.09584
	RJ-02	day20~21	Group1	0.0941385	-0.180379	-1.33652	0.0809197	0.696291	1.31541
	RJ-22	day20~21	Group1	1.01829	-0.845656	-0.417297	0.859364	2.18642	2.76742
	RJ-23	day20~21	Group2	0.119427	-1.51765	-1.48168	0.0550407	0.763561	2.49551
	RJ-04	day20~21	Group1	0.452852	-1.48071	-1.63463	0.275693	1.55192	3.36438
	RJ-24	day20~21	Group2	0.369732	0.752979	-1.91675	0.221181	0.94064	3.03264
	RJ-25	day20~21	Group2	0.104655	-0.395179	-0.631893	-0.247589	0.644869	1.92539
	RJ-32	day20~21	Group2	-0.0800515	-0.806591	-0.883503	0.0399245	-0.00858534	0.880484
	RJ-31	day20~21	Group2	0.169652	-0.21321	-0.2142	-0.018091	0.446691	1.21284

[truncated: 43 more sheets: Fig3e, Fig4a, Fig4b, Fig4c, Fig5a, Fig5b, Fig5c, Fig5d, Fig5e, Fig6a_TRA, Fig6a_TRB, Fig6b, Fig6c, Fig6d, Fig6e, Fig6f-g-Suppl Fig8a, Fig6h, Fig6j, Suppl fig1a, Suppl fig1b …]
